# Supplementary material for: Self-assembled molecular hybrids comprising lacunary polyoxometalates and multidentate imidazole ligands
Source: Chem Sci. 2024 May 16;15(24):9281–6. doi: 10.1039/d4sc02384f (PMC11186312; doi:10.1039/d4sc02384f)
Supplement: SC-015-D4SC02384F-s002 [file SC-015-D4SC02384F-s002.cif]

# Electronic Supplementary Material (ESI) for Chemical Science.
# This journal is © The Royal Society of Chemistry 2024

####################################################################### 
# 
# This file contains crystal structure data downloaded from the 
# Cambridge Structural Database (CSD) hosted by the Cambridge 
# Crystallographic Data Centre (CCDC).
# 
# Full information about CCDC data access policies and citation 
# guidelines are available at http://www.ccdc.cam.ac.uk/access/V1 
# 
# Audit and citation data items may have been added by the CCDC. 
# Please retain this information to preserve the provenance of 
# this file and to allow appropriate attribution of the data. 
# 
#######################################################################

data_shelx
_database_code_depnum_ccdc_archive 'CCDC 2345494'
loop_
_audit_author_name
_audit_author_address
'Kosuke Suzuki'
;The University of Tokyo
Japan
;
_audit_update_record             
;
2024-04-03 deposited with the CCDC.	2024-05-16 downloaded from the CCDC.
;

_audit_creation_method           SHELXL-2018/3
_shelx_SHELXL_version_number     2018/3
_chemical_name_systematic        ?
_chemical_name_common            ?
_chemical_melting_point          ?
_chemical_formula_moiety         ?
_chemical_formula_sum            'C70 H134 Cl4 Mo9 N9 O31 P'
_chemical_formula_weight         2634.08

loop_
_atom_type_symbol
_atom_type_description
_atom_type_scat_dispersion_real
_atom_type_scat_dispersion_imag
_atom_type_scat_source
C C 0.0033 0.0016 'International Tables Vol C Tables 4.2.6.8 and 6.1.1.4'
H H 0.0000 0.0000 'International Tables Vol C Tables 4.2.6.8 and 6.1.1.4'
N N 0.0061 0.0033 'International Tables Vol C Tables 4.2.6.8 and 6.1.1.4'
O O 0.0106 0.0060 'International Tables Vol C Tables 4.2.6.8 and 6.1.1.4'
P P 0.1023 0.0942 'International Tables Vol C Tables 4.2.6.8 and 6.1.1.4'
Mo Mo -1.6832 0.6857 'International Tables Vol C Tables 4.2.6.8 and 6.1.1.4'
Cl Cl 0.1484 0.1585 'International Tables Vol C Tables 4.2.6.8 and 6.1.1.4'

_space_group_crystal_system      orthorhombic
_space_group_IT_number           61
_space_group_name_H-M_alt        'P b c a'
_space_group_name_Hall           '-P 2ac 2ab'

_shelx_space_group_comment       
;
The symmetry employed for this shelxl refinement is uniquely defined
by the following loop, which should always be used as a source of
symmetry information in preference to the above space-group names.
They are only intended as comments.
;

loop_
_space_group_symop_operation_xyz
'x, y, z'
'-x+1/2, -y, z+1/2'
'-x, y+1/2, -z+1/2'
'x+1/2, -y+1/2, -z'
'-x, -y, -z'
'x-1/2, y, -z-1/2'
'x, -y-1/2, z-1/2'
'-x-1/2, y-1/2, z'

_cell_length_a                   18.9192(2)
_cell_length_b                   25.1964(4)
_cell_length_c                   43.0574(5)
_cell_angle_alpha                90
_cell_angle_beta                 90
_cell_angle_gamma                90
_cell_volume                     20525.3(5)
_cell_formula_units_Z            8
_cell_measurement_temperature    93(2)
_cell_measurement_reflns_used    87844
_cell_measurement_theta_min      2.0000
_cell_measurement_theta_max      30.4770

_exptl_crystal_description       Cylinder
_exptl_crystal_colour            Colorless
_exptl_crystal_density_meas      ?
_exptl_crystal_density_method    'Not measured'
_exptl_crystal_density_diffrn    1.705
_exptl_crystal_F_000             10608
_exptl_transmission_factor_min   ?
_exptl_transmission_factor_max   ?
_exptl_crystal_size_max          0.050
_exptl_crystal_size_mid          0.050
_exptl_crystal_size_min          0.050
_exptl_absorpt_coefficient_mu    1.255
_shelx_estimated_absorpt_T_min   0.940
_shelx_estimated_absorpt_T_max   0.940
_exptl_absorpt_correction_T_min  0.86927
_exptl_absorpt_correction_T_max  1.00000
_exptl_absorpt_correction_type   multi-scan
_exptl_absorpt_process_details   
;
CrysAlisPro 1.171.41.93a (Rigaku Oxford Diffraction, 2020)
Empirical absorption correction using spherical harmonics,
implemented in SCALE3 ABSPACK scaling algorithm.
;
_oxdiff_exptl_absorpt_empirical_full_min 0.927
_oxdiff_exptl_absorpt_empirical_full_max 1.143
_oxdiff_exptl_absorpt_empirical_details 
;
Empirical correction (ABSPACK) includes:
- Absorption correction using spherical harmonics
- Frame scaling
- B-factor correction
;
_diffrn_ambient_temperature      93(2)
_diffrn_radiation_wavelength     0.71073
_diffrn_radiation_type           MoK\a
_diffrn_source                   'micro-focus sealed X-ray tube'
_diffrn_source_type              'Mova (Mo) X-ray Source'
_diffrn_radiation_probe          x-ray
_diffrn_measurement_device       'four-circle diffractometer'
_diffrn_measurement_device_type  'XtaLAB Synergy R, HyPix'
_diffrn_detector                 'Hybrid Pixel Array Detector'
_diffrn_measurement_method       '\w scans'
_diffrn_detector_area_resol_mean 10.0000
_diffrn_reflns_number            208108
_diffrn_reflns_av_unetI/netI     0.0496
_diffrn_reflns_av_R_equivalents  0.0673
_diffrn_reflns_limit_h_min       -23
_diffrn_reflns_limit_h_max       27
_diffrn_reflns_limit_k_min       -35
_diffrn_reflns_limit_k_max       35
_diffrn_reflns_limit_l_min       -61
_diffrn_reflns_limit_l_max       61
_diffrn_reflns_theta_min         1.873
_diffrn_reflns_theta_max         30.508
_diffrn_reflns_theta_full        25.242
_diffrn_measured_fraction_theta_max 1.000
_diffrn_measured_fraction_theta_full 1.000
_diffrn_reflns_Laue_measured_fraction_max 1.000
_diffrn_reflns_Laue_measured_fraction_full 1.000
_diffrn_reflns_point_group_measured_fraction_max 1.000
_diffrn_reflns_point_group_measured_fraction_full 1.000
_reflns_number_total             31297
_reflns_number_gt                22011
_reflns_threshold_expression     'I > 2\s(I)'
_reflns_Friedel_coverage         0.000
_reflns_Friedel_fraction_max     .
_reflns_Friedel_fraction_full    .

_reflns_special_details          
;
 Reflections were merged by SHELXL according to the crystal
 class for the calculation of statistics and refinement.
 
 Structure factors included contributions from the .fab file.
 
 _reflns_Friedel_fraction is defined as the number of unique
 Friedel pairs measured divided by the number that would be
 possible theoretically, ignoring centric projections and
 systematic absences.
;

_computing_data_collection       'CrysAlisPro 1.171.41.93a (Rigaku OD, 2020)'
_computing_cell_refinement       'CrysAlisPro 1.171.41.93a (Rigaku OD, 2020)'
_computing_data_reduction        'CrysAlisPro 1.171.41.93a (Rigaku OD, 2020)'
_computing_structure_solution    'SHELXT-2018/2 (Sheldrick, 2018)'
_computing_structure_refinement  'SHELXL-2018/3 (Sheldrick, 2018)'
_computing_molecular_graphics    ?
_computing_publication_material  ?
_refine_special_details          ?
_refine_ls_structure_factor_coef Fsqd
_refine_ls_matrix_type           full
_refine_ls_weighting_scheme      calc
_refine_ls_weighting_details     
'w=1/[\s^2^(Fo^2^)+(0.0750P)^2^+79.0196P] where P=(Fo^2^+2Fc^2^)/3'
_atom_sites_solution_primary     ?
_atom_sites_solution_secondary   ?
_atom_sites_solution_hydrogens   geom
_refine_ls_hydrogen_treatment    constr
_refine_ls_extinction_method     none
_refine_ls_extinction_coef       .
_refine_ls_number_reflns         31297
_refine_ls_number_parameters     1117
_refine_ls_number_restraints     95
_refine_ls_R_factor_all          0.0865
_refine_ls_R_factor_gt           0.0540
_refine_ls_wR_factor_ref         0.1583
_refine_ls_wR_factor_gt          0.1368
_refine_ls_goodness_of_fit_ref   1.033
_refine_ls_restrained_S_all      1.045
_refine_ls_shift/su_max          0.002
_refine_ls_shift/su_mean         0.000

loop_
_atom_site_label
_atom_site_type_symbol
_atom_site_fract_x
_atom_site_fract_y
_atom_site_fract_z
_atom_site_U_iso_or_equiv
_atom_site_adp_type
_atom_site_occupancy
_atom_site_site_symmetry_order
_atom_site_calc_flag
_atom_site_refinement_flags_posn
_atom_site_refinement_flags_adp
_atom_site_refinement_flags_occupancy
_atom_site_disorder_assembly
_atom_site_disorder_group
P1 P 0.72314(6) 0.68286(4) 0.37687(2) 0.0204(2) Uani 1 1 d . . . . .
Mo1 Mo 0.71343(2) 0.68201(2) 0.29581(2) 0.02360(8) Uani 1 1 d . . . . .
Mo2 Mo 0.86607(2) 0.74026(2) 0.33690(2) 0.02432(8) Uani 1 1 d . . . . .
Mo3 Mo 0.84958(2) 0.76076(2) 0.41370(2) 0.02308(8) Uani 1 1 d . . . . .
Mo4 Mo 0.73733(2) 0.66690(2) 0.45748(2) 0.02584(9) Uani 1 1 d . . . . .
Mo5 Mo 0.59491(2) 0.61665(2) 0.42089(2) 0.02570(9) Uani 1 1 d . . . . .
Mo6 Mo 0.61238(2) 0.59560(2) 0.33601(2) 0.02609(9) Uani 1 1 d . . . . .
Mo7 Mo 0.67933(2) 0.80442(2) 0.34022(2) 0.02239(8) Uani 1 1 d . . . . .
Mo8 Mo 0.66070(2) 0.79399(2) 0.41863(2) 0.02168(8) Uani 1 1 d . . . . .
Mo9 Mo 0.54683(2) 0.72882(2) 0.37095(2) 0.02314(8) Uani 1 1 d . . . . .
O1 O 0.92406(18) 0.68860(15) 0.34059(7) 0.0305(7) Uani 1 1 d . . . . .
O2 O 0.7839(2) 0.60853(14) 0.45772(8) 0.0329(8) Uani 1 1 d . . . . .
O3 O 0.6705(2) 0.54407(14) 0.33296(8) 0.0346(8) Uani 1 1 d . . . . .
O4 O 0.70827(16) 0.65004(12) 0.34766(6) 0.0227(6) Uani 1 1 d . . . . .
O5 O 0.79946(17) 0.70291(12) 0.37678(6) 0.0228(6) Uani 1 1 d . . . . .
O6 O 0.70812(17) 0.65037(12) 0.40627(6) 0.0232(6) Uani 1 1 d . . . . .
O7 O 0.67338(16) 0.73223(12) 0.37690(6) 0.0214(6) Uani 1 1 d . . . . .
O8 O 0.80345(17) 0.70359(13) 0.30877(7) 0.0261(7) Uani 1 1 d . . . . .
O9 O 0.88946(17) 0.77840(13) 0.37513(7) 0.0262(7) Uani 1 1 d . . . . .
O10 O 0.81206(18) 0.71041(13) 0.44130(7) 0.0267(7) Uani 1 1 d . . . . .
O11 O 0.64167(19) 0.63803(13) 0.45734(7) 0.0290(7) Uani 1 1 d . . . . .
O12 O 0.59949(19) 0.58922(13) 0.38063(7) 0.0289(7) Uani 1 1 d . . . . .
O13 O 0.63699(17) 0.63446(13) 0.29835(7) 0.0270(7) Uani 1 1 d . . . . .
O14 O 0.67147(16) 0.74140(13) 0.30919(7) 0.0241(6) Uani 1 1 d . . . . .
O15 O 0.77112(17) 0.79121(13) 0.33928(7) 0.0245(6) Uani 1 1 d . . . . .
O16 O 0.76939(17) 0.79846(12) 0.41272(7) 0.0244(6) Uani 1 1 d . . . . .
O17 O 0.67864(17) 0.73947(12) 0.44342(7) 0.0250(6) Uani 1 1 d . . . . .
O18 O 0.55741(18) 0.67822(13) 0.40821(7) 0.0269(7) Uani 1 1 d . . . . .
O19 O 0.56193(17) 0.67252(13) 0.34750(7) 0.0260(7) Uani 1 1 d . . . . .
O20 O 0.66962(17) 0.83633(12) 0.37826(7) 0.0238(6) Uani 1 1 d . . . . .
O21 O 0.56921(17) 0.78014(13) 0.40692(7) 0.0248(6) Uani 1 1 d . . . . .
O22 O 0.57566(17) 0.78196(13) 0.34477(7) 0.0253(6) Uani 1 1 d . . . . .
O23 O 0.71716(18) 0.69037(15) 0.25662(7) 0.0317(8) Uani 1 1 d . . . . .
O24 O 0.90796(18) 0.78302(15) 0.31213(7) 0.0328(8) Uani 1 1 d . . . . .
O25 O 0.90342(18) 0.79766(14) 0.43666(7) 0.0295(7) Uani 1 1 d . . . . .
O26 O 0.7394(2) 0.68579(15) 0.49561(7) 0.0331(8) Uani 1 1 d . . . . .
O27 O 0.5251(2) 0.58430(14) 0.43687(8) 0.0348(8) Uani 1 1 d . . . . .
O28 O 0.5344(2) 0.56952(14) 0.32347(8) 0.0349(8) Uani 1 1 d . . . . .
O29 O 0.66754(19) 0.85593(14) 0.31522(7) 0.0310(7) Uani 1 1 d . . . . .
O30 O 0.65071(19) 0.84586(13) 0.44345(7) 0.0291(7) Uani 1 1 d . . . . .
O31 O 0.45767(18) 0.73652(15) 0.37041(8) 0.0319(7) Uani 1 1 d . . . . .
C1A C 0.7999(3) 0.5230(3) 0.27486(15) 0.0497(16) Uani 1 1 d . . . . .
H1A H 0.799188 0.489896 0.264350 0.060 Uiso 1 1 calc R U . . .
C2A C 0.7539(3) 0.5636(3) 0.27109(13) 0.0467(15) Uani 1 1 d . . . . .
H2A H 0.714634 0.563613 0.257326 0.056 Uiso 1 1 calc R U . . .
C3A C 0.8298(3) 0.5887(2) 0.30555(11) 0.0328(11) Uani 1 1 d . . . . .
H3A H 0.854310 0.609341 0.320528 0.039 Uiso 1 1 calc R U . . .
C4A C 1.0343(3) 0.6535(3) 0.40487(16) 0.0468(14) Uani 1 1 d . . . . .
H4A H 1.082657 0.645929 0.400797 0.056 Uiso 1 1 calc R U . . .
C5A C 1.0031(3) 0.7017(2) 0.40393(15) 0.0423(13) Uani 1 1 d . . . . .
H5A H 1.025817 0.734023 0.398554 0.051 Uiso 1 1 calc R U . . .
C6A C 0.9226(3) 0.6450(2) 0.41673(11) 0.0300(10) Uani 1 1 d . . . . .
H6A H 0.878420 0.629589 0.422133 0.036 Uiso 1 1 calc R U . . .
C7A C 0.7193(3) 0.4785(2) 0.45222(13) 0.0415(13) Uani 1 1 d . . . . .
H7A H 0.737618 0.455008 0.467474 0.050 Uiso 1 1 calc R U . . .
C8A C 0.6753(3) 0.5200(2) 0.45692(12) 0.0381(12) Uani 1 1 d . . . . .
H8A H 0.656939 0.530790 0.476464 0.046 Uiso 1 1 calc R U . . .
C9A C 0.6973(3) 0.51769(19) 0.40762(12) 0.0323(10) Uani 1 1 d . . . . .
H9A H 0.698256 0.526208 0.386131 0.039 Uiso 1 1 calc R U . . .
C10A C 0.9913(3) 0.5602(2) 0.41611(13) 0.0390(12) Uani 1 1 d . . . . .
H10A H 0.983497 0.550259 0.438089 0.047 Uiso 1 1 calc R U . . .
H10B H 1.040344 0.550193 0.410562 0.047 Uiso 1 1 calc R U . . .
C11A C 0.7802(3) 0.4408(2) 0.40413(15) 0.0426(13) Uani 1 1 d . . . . .
H11A H 0.753715 0.421349 0.387908 0.051 Uiso 1 1 calc R U . . .
H11B H 0.799641 0.414519 0.418939 0.051 Uiso 1 1 calc R U . . .
C12A C 0.9063(3) 0.5070(2) 0.30965(13) 0.0422(13) Uani 1 1 d . . . . .
H12A H 0.952113 0.522990 0.303718 0.051 Uiso 1 1 calc R U . . .
H12B H 0.904205 0.470747 0.300826 0.051 Uiso 1 1 calc R U . . .
C13A C 0.9403(3) 0.5296(2) 0.39577(13) 0.0365(12) Uani 1 1 d . . . . .
C14A C 0.8869(3) 0.5000(2) 0.40848(13) 0.0376(12) Uani 1 1 d . . . . .
H14A H 0.881678 0.498948 0.430418 0.045 Uiso 1 1 calc R U . . .
C15A C 0.8393(3) 0.4710(2) 0.38954(14) 0.0380(12) Uani 1 1 d . . . . .
C16A C 0.8473(3) 0.4733(2) 0.35800(14) 0.0398(13) Uani 1 1 d . . . . .
H16A H 0.816160 0.453730 0.345043 0.048 Uiso 1 1 calc R U . . .
C17A C 0.9010(3) 0.5041(2) 0.34445(13) 0.0384(12) Uani 1 1 d . . . . .
C18A C 0.9474(3) 0.5320(2) 0.36320(14) 0.0383(12) Uani 1 1 d . . . . .
H18A H 0.983919 0.552792 0.354159 0.046 Uiso 1 1 calc R U . . .
N1A N 0.7727(2) 0.60451(17) 0.29024(9) 0.0299(9) Uani 1 1 d . . . . .
N2A N 0.9332(2) 0.69645(17) 0.41201(9) 0.0290(8) Uani 1 1 d . . . . .
N3A N 0.6614(2) 0.54412(16) 0.42901(9) 0.0301(9) Uani 1 1 d . . . . .
N4A N 0.8480(2) 0.53920(19) 0.29688(10) 0.0366(10) Uani 1 1 d . . . . .
N5A N 0.9831(2) 0.61766(17) 0.41279(10) 0.0328(9) Uani 1 1 d . . . . .
N6A N 0.7320(3) 0.47734(17) 0.42068(10) 0.0370(10) Uani 1 1 d . . . . .
C1B C 0.4915(3) 0.8909(2) 0.37736(15) 0.0451(14) Uani 1 1 d . . . . .
H1B1 H 0.532572 0.914785 0.374482 0.054 Uiso 1 1 calc R U . . .
H1B2 H 0.508112 0.859102 0.388737 0.054 Uiso 1 1 calc R U . . .
C2B C 0.4646(4) 0.8744(3) 0.34631(18) 0.0617(19) Uani 1 1 d . . . . .
H2B1 H 0.422504 0.851579 0.349211 0.074 Uiso 1 1 calc R U . . .
H2B2 H 0.501302 0.852860 0.335786 0.074 Uiso 1 1 calc R U . . .
Cl1B Cl 0.42618(10) 0.92416(8) 0.40019(4) 0.0604(4) Uani 1 1 d . . . . .
Cl2B Cl 0.44156(8) 0.92902(7) 0.32195(4) 0.0511(4) Uani 1 1 d . . . . .
C1C C 0.1929(5) 0.4517(4) 0.47503(19) 0.075(2) Uani 1 1 d . U . . .
H1C1 H 0.189103 0.456458 0.497786 0.090 Uiso 1 1 calc R U . . .
H1C2 H 0.158400 0.424181 0.468732 0.090 Uiso 1 1 calc R U . . .
C2C C 0.2675(5) 0.4328(4) 0.46698(18) 0.085(3) Uani 1 1 d . . . . .
H2C1 H 0.278860 0.401421 0.479876 0.102 Uiso 1 1 calc R U . . .
H2C2 H 0.301505 0.461196 0.472444 0.102 Uiso 1 1 calc R U . . .
Cl1C Cl 0.17205(18) 0.51198(15) 0.45634(7) 0.1236(12) Uani 1 1 d . U . . .
Cl2C Cl 0.27903(13) 0.41611(11) 0.42773(5) 0.0858(7) Uani 1 1 d . . . . .
N1 N 0.4996(2) 0.42334(19) 0.37852(11) 0.0365(10) Uani 1 1 d . . . . .
C111 C 0.4408(3) 0.3948(2) 0.36089(14) 0.0392(12) Uani 1 1 d . . . . .
H11C H 0.395065 0.404038 0.370706 0.047 Uiso 1 1 calc R U . . .
H11D H 0.439703 0.408620 0.339378 0.047 Uiso 1 1 calc R U . . .
C112 C 0.4463(3) 0.3353(2) 0.35944(16) 0.0447(14) Uani 1 1 d . . . . .
H11E H 0.438020 0.320100 0.380330 0.054 Uiso 1 1 calc R U . . .
H11F H 0.494417 0.325037 0.352680 0.054 Uiso 1 1 calc R U . . .
C113 C 0.3920(5) 0.3133(3) 0.3367(2) 0.072(2) Uani 1 1 d . . . . .
H11G H 0.344153 0.324234 0.343488 0.086 Uiso 1 1 calc R U . . .
H11H H 0.400534 0.328893 0.315937 0.086 Uiso 1 1 calc R U . . .
C114 C 0.3943(4) 0.2532(3) 0.33413(18) 0.0599(18) Uani 1 1 d . . . . .
H11I H 0.358387 0.241322 0.319262 0.090 Uiso 1 1 calc R U . . .
H11J H 0.441141 0.242136 0.326946 0.090 Uiso 1 1 calc R U . . .
H11K H 0.384734 0.237475 0.354509 0.090 Uiso 1 1 calc R U . . .
C121 C 0.5719(3) 0.4118(2) 0.36401(16) 0.0444(14) Uani 1 1 d . . . . .
H12C H 0.607821 0.433724 0.374737 0.053 Uiso 1 1 calc R U . . .
H12D H 0.583821 0.374111 0.367905 0.053 Uiso 1 1 calc R U . . .
C122 C 0.5773(3) 0.4221(3) 0.32941(16) 0.0482(15) Uani 1 1 d . . . . .
H12E H 0.561884 0.458861 0.324806 0.058 Uiso 1 1 calc R U . . .
H12F H 0.545948 0.397419 0.318029 0.058 Uiso 1 1 calc R U . . .
C123 C 0.6539(4) 0.4144(3) 0.3187(2) 0.066(2) Uani 1 1 d . . . . .
H12G H 0.684867 0.439733 0.329832 0.079 Uiso 1 1 calc R U . . .
H12H H 0.669563 0.378005 0.324000 0.079 Uiso 1 1 calc R U . . .
C124 C 0.6610(5) 0.4229(4) 0.2844(2) 0.099(3) Uani 1 1 d . . . . .
H12I H 0.710416 0.417665 0.278212 0.148 Uiso 1 1 calc R U . . .
H12J H 0.631024 0.397405 0.273318 0.148 Uiso 1 1 calc R U . . .
H12K H 0.646313 0.459075 0.279144 0.148 Uiso 1 1 calc R U . . .
C131 C 0.4862(3) 0.4833(2) 0.37645(13) 0.0380(12) Uani 1 1 d . . . . .
H13A H 0.529683 0.502145 0.382913 0.046 Uiso 1 1 calc R U . . .
H13B H 0.477003 0.492606 0.354475 0.046 Uiso 1 1 calc R U . . .
C132 C 0.4244(3) 0.5036(2) 0.39620(13) 0.0391(12) Uani 1 1 d . . . . .
H13C H 0.383218 0.479739 0.393745 0.047 Uiso 1 1 calc R U . . .
H13D H 0.438107 0.503847 0.418396 0.047 Uiso 1 1 calc R U . . .
C133 C 0.4049(4) 0.5593(3) 0.38594(14) 0.0487(15) Uani 1 1 d . . . . .
H13E H 0.381549 0.557861 0.365383 0.058 Uiso 1 1 calc R U . . .
H13F H 0.448272 0.581012 0.383917 0.058 Uiso 1 1 calc R U . . .
C134 C 0.3548(5) 0.5850(4) 0.40977(17) 0.076(3) Uani 1 1 d . . . . .
H13G H 0.342560 0.620920 0.402917 0.114 Uiso 1 1 calc R U . . .
H13H H 0.311683 0.563653 0.411538 0.114 Uiso 1 1 calc R U . . .
H13I H 0.378283 0.586761 0.430037 0.114 Uiso 1 1 calc R U . . .
C141 C 0.4987(3) 0.4048(2) 0.41185(14) 0.0401(12) Uani 1 1 d . . . . .
H14B H 0.508422 0.366232 0.412164 0.048 Uiso 1 1 calc R U . . .
H14C H 0.450514 0.410183 0.420214 0.048 Uiso 1 1 calc R U . . .
C142 C 0.5512(3) 0.4322(3) 0.43362(15) 0.0480(15) Uani 1 1 d . . . . .
H14D H 0.599982 0.421772 0.427900 0.058 Uiso 1 1 calc R U . . .
H14E H 0.547176 0.471157 0.431236 0.058 Uiso 1 1 calc R U . . .
C143 C 0.5373(3) 0.4171(3) 0.46727(15) 0.0494(15) Uani 1 1 d . . . . .
H14F H 0.538755 0.377991 0.469094 0.059 Uiso 1 1 calc R U . . .
H14G H 0.575849 0.431641 0.480286 0.059 Uiso 1 1 calc R U . . .
C144 C 0.4685(4) 0.4363(3) 0.47980(17) 0.0625(19) Uani 1 1 d . . . . .
H14H H 0.463590 0.425031 0.501473 0.094 Uiso 1 1 calc R U . . .
H14I H 0.466886 0.475155 0.478692 0.094 Uiso 1 1 calc R U . . .
H14J H 0.429727 0.421410 0.467480 0.094 Uiso 1 1 calc R U . . .
N2 N 0.4489(3) 0.7153(3) 0.26605(12) 0.0608(16) Uani 1 1 d . . . . .
C211 C 0.4693(4) 0.6905(3) 0.23474(14) 0.0552(17) Uani 1 1 d . . . . .
H21A H 0.428607 0.669701 0.226951 0.066 Uiso 1 1 calc R U . . .
H21B H 0.478220 0.719449 0.219711 0.066 Uiso 1 1 calc R U . . .
C212 C 0.5340(5) 0.6544(4) 0.23550(17) 0.081(3) Uani 1 1 d . . . . .
H21C H 0.576784 0.676070 0.239340 0.098 Uiso 1 1 calc R U . . .
H21D H 0.529190 0.628743 0.252761 0.098 Uiso 1 1 calc R U . . .
C213 C 0.5422(5) 0.6246(4) 0.20512(19) 0.080(2) Uani 1 1 d . U . . .
H21E H 0.496551 0.607882 0.199661 0.096 Uiso 1 1 calc R U . . .
H21F H 0.554273 0.650154 0.188473 0.096 Uiso 1 1 calc R U . . .
C214 C 0.5985(6) 0.5823(5) 0.2065(3) 0.105(3) Uani 1 1 d . U . . .
H21G H 0.601618 0.564388 0.186355 0.158 Uiso 1 1 calc R U . . .
H21H H 0.644155 0.598715 0.211426 0.158 Uiso 1 1 calc R U . . .
H21I H 0.586410 0.556427 0.222618 0.158 Uiso 1 1 calc R U . . .
C221 C 0.4320(4) 0.6730(4) 0.28944(19) 0.079(3) Uani 1 1 d . . . . .
H22A H 0.475369 0.652232 0.293708 0.095 Uiso 1 1 calc R U . . .
H22B H 0.417274 0.690110 0.309094 0.095 Uiso 1 1 calc R U . . .
C222 C 0.3752(6) 0.6362(4) 0.2791(2) 0.088(3) Uani 1 1 d . U . . .
H22C H 0.335869 0.656816 0.269886 0.106 Uiso 1 1 calc R U . . .
H22D H 0.393947 0.612021 0.262910 0.106 Uiso 1 1 calc R U . . .
C223 C 0.3489(7) 0.6048(5) 0.3058(2) 0.109(3) Uani 1 1 d . U . . .
H22E H 0.389413 0.589840 0.317449 0.131 Uiso 1 1 calc R U . . .
H22F H 0.319631 0.574941 0.298201 0.131 Uiso 1 1 calc R U . . .
C224 C 0.3037(7) 0.6409(6) 0.3279(3) 0.126(4) Uani 1 1 d . U . . .
H22G H 0.286546 0.619798 0.345490 0.189 Uiso 1 1 calc R U . . .
H22H H 0.332922 0.670173 0.335630 0.189 Uiso 1 1 calc R U . . .
H22I H 0.263271 0.655303 0.316418 0.189 Uiso 1 1 calc R U . . .
C231 C 0.3850(4) 0.7503(3) 0.25965(14) 0.0597(19) Uani 1 1 d . . . . .
H23A H 0.399185 0.779214 0.245421 0.072 Uiso 1 1 calc R U . . .
H23B H 0.348447 0.728839 0.248971 0.072 Uiso 1 1 calc R U . . .
C232 C 0.3529(5) 0.7744(5) 0.2886(2) 0.088(3) Uani 1 1 d . . . . .
H23C H 0.324480 0.746926 0.299284 0.106 Uiso 1 1 calc R U . . .
H23D H 0.391696 0.784805 0.302818 0.106 Uiso 1 1 calc R U . . .
C233 C 0.3079(6) 0.8210(5) 0.2831(3) 0.109(4) Uani 1 1 d D . . . .
H23E H 0.338820 0.850841 0.276858 0.131 Uiso 1 1 calc R U . . .
H23F H 0.285592 0.830908 0.303066 0.131 Uiso 1 1 calc R U . . .
C234 C 0.2511(5) 0.8160(4) 0.2595(2) 0.093(3) Uani 1 1 d D . . . .
H23G H 0.225185 0.849587 0.258107 0.139 Uiso 1 1 calc R U . . .
H23H H 0.272097 0.807601 0.239322 0.139 Uiso 1 1 calc R U . . .
H23I H 0.218644 0.787585 0.265640 0.139 Uiso 1 1 calc R U . . .
C241 C 0.5114(4) 0.7464(3) 0.27837(16) 0.072(2) Uani 1 1 d D . . . .
H24A H 0.547502 0.720325 0.285065 0.087 Uiso 1 1 calc R U . . .
H24B H 0.495431 0.765273 0.297272 0.087 Uiso 1 1 calc R U . . .
C242 C 0.5487(5) 0.7871(3) 0.2577(2) 0.091(3) Uani 1 1 d D U . . .
H24C H 0.599017 0.789188 0.263839 0.109 Uiso 1 1 calc R U . . .
H24D H 0.546838 0.774649 0.235902 0.109 Uiso 1 1 calc R U . . .
C243 C 0.5171(6) 0.8416(4) 0.2594(3) 0.123(3) Uani 1 1 d D U . . .
H24H H 0.505079 0.848958 0.281331 0.147 Uiso 1 1 calc R U . . .
H24I H 0.472269 0.841285 0.247515 0.147 Uiso 1 1 calc R U . . .
C244 C 0.5617(5) 0.8866(3) 0.2475(2) 0.101(3) Uani 1 1 d D U . . .
H24E H 0.535662 0.920059 0.249798 0.152 Uiso 1 1 calc R U . . .
H24F H 0.605664 0.888485 0.259491 0.152 Uiso 1 1 calc R U . . .
H24G H 0.572736 0.880784 0.225553 0.152 Uiso 1 1 calc R U . . .
N3 N 0.4232(2) 0.75793(18) 0.47375(9) 0.0313(9) Uani 1 1 d . . . . .
C311 C 0.4931(3) 0.7278(2) 0.47372(12) 0.0389(12) Uani 1 1 d D . . . .
H31A H 0.485262 0.693593 0.462896 0.047 Uiso 1 1 calc R U . . .
H31B H 0.527192 0.748325 0.461115 0.047 Uiso 1 1 calc R U . . .
C312 C 0.5273(3) 0.7159(4) 0.50435(15) 0.073(3) Uani 1 1 d D . . . .
H31C H 0.489511 0.714704 0.520230 0.088 Uiso 1 1 calc R U . . .
H31D H 0.547599 0.679717 0.503035 0.088 Uiso 1 1 calc R U . . .
C313 C 0.5833(4) 0.7514(4) 0.51604(15) 0.089(3) Uani 1 1 d D U . . .
H31E H 0.562317 0.785899 0.522166 0.107 Uiso 1 1 calc R U . . .
H31F H 0.618300 0.758104 0.499418 0.107 Uiso 1 1 calc R U . . .
C314 C 0.6210(4) 0.7254(4) 0.54484(14) 0.090(3) Uani 1 1 d D U . . .
H31G H 0.658017 0.749260 0.552478 0.135 Uiso 1 1 calc R U . . .
H31H H 0.586233 0.719272 0.561344 0.135 Uiso 1 1 calc R U . . .
H31I H 0.642101 0.691535 0.538642 0.135 Uiso 1 1 calc R U . . .
C321 C 0.4295(3) 0.8102(2) 0.49017(12) 0.0379(12) Uani 1 1 d . . . . .
H32A H 0.444296 0.803466 0.511869 0.046 Uiso 1 1 calc R U . . .
H32B H 0.382202 0.826953 0.490865 0.046 Uiso 1 1 calc R U . . .
C322 C 0.4812(3) 0.8496(2) 0.47576(12) 0.0355(11) Uani 1 1 d . . . . .
H32C H 0.461268 0.863298 0.456068 0.043 Uiso 1 1 calc R U . . .
H32D H 0.526083 0.831198 0.470903 0.043 Uiso 1 1 calc R U . . .
C323 C 0.4959(3) 0.8959(2) 0.49765(14) 0.0423(13) Uani 1 1 d . . . . .
H32E H 0.450506 0.911506 0.504524 0.051 Uiso 1 1 calc R U . . .
H32F H 0.521016 0.882647 0.516272 0.051 Uiso 1 1 calc R U . . .
C324 C 0.5395(4) 0.9378(3) 0.48237(15) 0.0510(15) Uani 1 1 d . . . . .
H32G H 0.547895 0.966808 0.497059 0.077 Uiso 1 1 calc R U . . .
H32H H 0.584831 0.922583 0.475886 0.077 Uiso 1 1 calc R U . . .
H32I H 0.514364 0.951425 0.464145 0.077 Uiso 1 1 calc R U . . .
C331 C 0.4036(3) 0.7656(2) 0.43982(11) 0.0309(10) Uani 1 1 d . . . . .
H33A H 0.400252 0.730289 0.429878 0.037 Uiso 1 1 calc R U . . .
H33B H 0.442368 0.785197 0.429448 0.037 Uiso 1 1 calc R U . . .
C332 C 0.3348(3) 0.7953(3) 0.43412(13) 0.0472(14) Uani 1 1 d . U . . .
H33C H 0.297080 0.779595 0.447151 0.057 Uiso 1 1 calc R U . . .
H33D H 0.340651 0.832823 0.440340 0.057 Uiso 1 1 calc R U . . .
C333 C 0.3128(4) 0.7927(3) 0.40022(15) 0.0570(16) Uani 1 1 d . U . . .
H33E H 0.278751 0.821816 0.396327 0.068 Uiso 1 1 calc R U . . .
H33F H 0.355078 0.799827 0.387318 0.068 Uiso 1 1 calc R U . . .
C334 C 0.2810(5) 0.7433(4) 0.3895(2) 0.086(2) Uani 1 1 d . U . . .
H33G H 0.269081 0.746356 0.367460 0.129 Uiso 1 1 calc R U . . .
H33H H 0.314579 0.714085 0.392462 0.129 Uiso 1 1 calc R U . . .
H33I H 0.237976 0.736154 0.401503 0.129 Uiso 1 1 calc R U . . .
C341 C 0.3663(3) 0.7270(3) 0.49105(12) 0.0415(13) Uani 1 1 d . . . . .
H34A H 0.323059 0.749040 0.491916 0.050 Uiso 1 1 calc R U . . .
H34B H 0.382462 0.721375 0.512678 0.050 Uiso 1 1 calc R U . . .
C342 C 0.3471(4) 0.6732(4) 0.47715(15) 0.072(2) Uani 1 1 d . U . . .
H34C H 0.331366 0.678054 0.455399 0.086 Uiso 1 1 calc R U . . .
H34D H 0.389330 0.650033 0.477017 0.086 Uiso 1 1 calc R U . . .
C343 C 0.2885(4) 0.6468(4) 0.49572(19) 0.091(2) Uani 1 1 d D U . . .
H34E H 0.294170 0.607774 0.494465 0.109 Uiso 1 1 calc R U . . .
H34F H 0.292925 0.657213 0.517799 0.109 Uiso 1 1 calc R U . . .
C344 C 0.2194(5) 0.6611(5) 0.4846(2) 0.110(3) Uani 1 1 d D U . . .
H34G H 0.183428 0.643172 0.497251 0.165 Uiso 1 1 calc R U . . .
H34H H 0.213198 0.699569 0.486244 0.165 Uiso 1 1 calc R U . . .
H34I H 0.214442 0.650136 0.462913 0.165 Uiso 1 1 calc R U . . .

loop_
_atom_site_aniso_label
_atom_site_aniso_U_11
_atom_site_aniso_U_22
_atom_site_aniso_U_33
_atom_site_aniso_U_23
_atom_site_aniso_U_13
_atom_site_aniso_U_12
P1 0.0268(5) 0.0186(5) 0.0158(4) -0.0016(4) 0.0017(4) 0.0016(4)
Mo1 0.02622(19) 0.0288(2) 0.01579(15) -0.00334(13) 0.00056(13) 0.00479(15)
Mo2 0.02381(19) 0.0299(2) 0.01925(16) -0.00072(14) 0.00270(13) 0.00132(15)
Mo3 0.02856(19) 0.02187(19) 0.01881(16) -0.00086(13) -0.00047(13) -0.00101(15)
Mo4 0.0391(2) 0.02137(19) 0.01706(15) 0.00155(13) 0.00107(14) -0.00067(16)
Mo5 0.0354(2) 0.01932(19) 0.02237(17) -0.00060(13) 0.00554(14) -0.00226(15)
Mo6 0.0340(2) 0.02134(19) 0.02292(17) -0.00539(14) 0.00144(14) 0.00075(16)
Mo7 0.02673(19) 0.02168(19) 0.01876(15) 0.00143(13) 0.00223(13) 0.00292(14)
Mo8 0.02917(19) 0.01753(18) 0.01835(15) -0.00207(12) 0.00417(13) 0.00046(14)
Mo9 0.02532(18) 0.02251(19) 0.02159(16) -0.00319(13) 0.00373(13) 0.00168(14)
O1 0.0273(17) 0.038(2) 0.0264(15) -0.0024(14) -0.0007(12) 0.0053(14)
O2 0.047(2) 0.0237(17) 0.0279(16) 0.0039(13) -0.0009(14) 0.0006(15)
O3 0.046(2) 0.0271(19) 0.0308(17) -0.0075(14) 0.0013(15) 0.0026(16)
O4 0.0312(16) 0.0209(15) 0.0160(12) -0.0032(11) 0.0004(11) 0.0035(12)
O5 0.0282(16) 0.0215(16) 0.0186(13) 0.0005(11) -0.0014(11) 0.0012(12)
O6 0.0332(17) 0.0190(15) 0.0174(13) -0.0003(11) 0.0035(11) 0.0002(12)
O7 0.0255(15) 0.0192(15) 0.0194(13) -0.0011(11) 0.0034(11) 0.0013(12)
O8 0.0266(16) 0.0322(18) 0.0196(14) -0.0022(12) 0.0041(12) 0.0026(13)
O9 0.0285(16) 0.0270(17) 0.0229(14) 0.0002(12) 0.0019(12) -0.0005(13)
O10 0.0360(18) 0.0244(17) 0.0198(14) 0.0009(12) -0.0027(12) -0.0005(14)
O11 0.043(2) 0.0224(17) 0.0210(14) -0.0003(12) 0.0070(13) -0.0022(14)
O12 0.0391(19) 0.0216(17) 0.0260(15) -0.0012(12) 0.0011(13) -0.0020(14)
O13 0.0331(17) 0.0293(18) 0.0188(14) -0.0082(12) -0.0024(12) 0.0052(14)
O14 0.0264(16) 0.0271(17) 0.0188(13) -0.0023(11) 0.0014(11) 0.0013(13)
O15 0.0287(16) 0.0239(16) 0.0208(14) -0.0003(11) 0.0020(12) 0.0023(13)
O16 0.0329(17) 0.0213(16) 0.0189(13) -0.0014(11) -0.0001(12) -0.0023(13)
O17 0.0343(17) 0.0202(16) 0.0206(14) -0.0018(11) 0.0041(12) -0.0011(13)
O18 0.0333(17) 0.0223(16) 0.0252(15) -0.0031(12) 0.0061(13) -0.0027(13)
O19 0.0287(16) 0.0252(17) 0.0241(14) -0.0036(12) 0.0028(12) 0.0001(13)
O20 0.0294(16) 0.0210(16) 0.0209(14) 0.0012(11) 0.0046(11) 0.0001(12)
O21 0.0285(16) 0.0204(16) 0.0254(14) -0.0042(12) 0.0060(12) 0.0000(12)
O22 0.0303(17) 0.0262(17) 0.0192(13) -0.0013(12) 0.0015(12) 0.0018(13)
O23 0.0337(18) 0.043(2) 0.0182(14) -0.0027(13) 0.0009(12) 0.0063(15)
O24 0.0312(18) 0.043(2) 0.0239(15) 0.0012(14) 0.0040(13) -0.0014(15)
O25 0.0325(18) 0.0299(18) 0.0261(15) 0.0002(13) -0.0005(13) -0.0046(14)
O26 0.043(2) 0.037(2) 0.0191(14) 0.0025(13) 0.0006(13) -0.0014(16)
O27 0.047(2) 0.0288(19) 0.0286(16) 0.0016(13) 0.0080(15) -0.0071(16)
O28 0.042(2) 0.0292(19) 0.0338(18) -0.0062(14) -0.0009(15) -0.0057(15)
O29 0.0384(19) 0.0291(18) 0.0255(15) 0.0051(13) -0.0001(13) 0.0048(15)
O30 0.0403(19) 0.0202(16) 0.0268(15) -0.0018(12) 0.0062(13) 0.0004(14)
O31 0.0272(17) 0.036(2) 0.0323(17) -0.0058(14) 0.0041(13) 0.0023(14)
C1A 0.051(3) 0.045(4) 0.053(3) -0.028(3) -0.018(3) 0.017(3)
C2A 0.045(3) 0.055(4) 0.040(3) -0.027(3) -0.014(2) 0.017(3)
C3A 0.036(3) 0.034(3) 0.029(2) -0.0079(19) -0.0007(19) 0.011(2)
C4A 0.028(3) 0.046(4) 0.066(4) 0.000(3) -0.009(3) 0.001(2)
C5A 0.033(3) 0.035(3) 0.059(4) -0.001(3) -0.006(2) -0.002(2)
C6A 0.031(2) 0.024(2) 0.035(2) -0.0026(18) -0.0018(19) 0.0016(19)
C7A 0.056(4) 0.028(3) 0.040(3) 0.009(2) -0.005(2) -0.007(2)
C8A 0.054(3) 0.028(3) 0.032(2) 0.002(2) 0.001(2) -0.001(2)
C9A 0.045(3) 0.019(2) 0.033(2) -0.0023(18) -0.001(2) 0.000(2)
C10A 0.042(3) 0.029(3) 0.046(3) -0.002(2) -0.013(2) 0.009(2)
C11A 0.048(3) 0.022(3) 0.058(3) -0.005(2) -0.002(3) 0.009(2)
C12A 0.041(3) 0.037(3) 0.049(3) -0.014(2) -0.005(2) 0.018(2)
C13A 0.037(3) 0.033(3) 0.040(3) -0.009(2) -0.008(2) 0.014(2)
C14A 0.043(3) 0.027(3) 0.043(3) -0.003(2) -0.007(2) 0.014(2)
C15A 0.041(3) 0.021(2) 0.053(3) -0.007(2) -0.005(2) 0.010(2)
C16A 0.040(3) 0.026(3) 0.052(3) -0.015(2) -0.013(2) 0.012(2)
C17A 0.041(3) 0.033(3) 0.042(3) -0.007(2) -0.005(2) 0.018(2)
C18A 0.035(3) 0.031(3) 0.049(3) -0.007(2) -0.003(2) 0.009(2)
N1A 0.034(2) 0.031(2) 0.0253(18) -0.0116(16) -0.0011(15) 0.0068(17)
N2A 0.032(2) 0.031(2) 0.0237(17) -0.0019(15) -0.0031(15) 0.0018(17)
N3A 0.044(2) 0.0195(19) 0.0272(18) 0.0010(15) 0.0018(16) -0.0038(17)
N4A 0.039(2) 0.039(3) 0.033(2) -0.0128(18) -0.0043(17) 0.0114(19)
N5A 0.035(2) 0.029(2) 0.034(2) -0.0065(17) -0.0093(17) 0.0043(18)
N6A 0.052(3) 0.019(2) 0.040(2) 0.0031(17) -0.001(2) -0.0011(19)
C1B 0.039(3) 0.029(3) 0.067(4) 0.004(3) -0.015(3) 0.001(2)
C2B 0.070(5) 0.041(4) 0.074(5) 0.002(3) -0.022(4) 0.015(3)
Cl1B 0.0572(10) 0.0643(11) 0.0596(10) 0.0169(8) 0.0045(8) 0.0053(8)
Cl2B 0.0426(8) 0.0483(9) 0.0622(9) 0.0082(7) -0.0089(7) 0.0005(6)
C1C 0.085(4) 0.082(5) 0.057(4) 0.021(4) 0.009(4) -0.013(4)
C2C 0.116(6) 0.093(7) 0.046(4) 0.013(4) -0.002(4) 0.030(5)
Cl1C 0.119(2) 0.154(3) 0.0978(19) 0.0397(19) 0.0199(16) 0.056(2)
Cl2C 0.0923(16) 0.0918(17) 0.0732(13) -0.0049(12) 0.0168(11) -0.0398(13)
N1 0.028(2) 0.033(2) 0.048(3) 0.0076(19) 0.0046(18) -0.0004(18)
C111 0.031(3) 0.041(3) 0.046(3) 0.004(2) 0.002(2) 0.000(2)
C112 0.031(3) 0.039(3) 0.064(4) 0.000(3) 0.007(3) -0.001(2)
C113 0.095(6) 0.046(4) 0.074(5) -0.009(4) -0.029(4) -0.002(4)
C114 0.060(4) 0.053(4) 0.066(4) -0.008(3) -0.001(3) -0.009(3)
C121 0.029(3) 0.034(3) 0.070(4) 0.005(3) 0.007(3) 0.003(2)
C122 0.037(3) 0.041(3) 0.067(4) -0.010(3) 0.011(3) -0.001(3)
C123 0.050(4) 0.038(4) 0.109(5) -0.016(4) 0.040(4) -0.007(3)
C124 0.085(6) 0.112(8) 0.098(5) -0.049(5) 0.053(5) -0.036(6)
C131 0.041(3) 0.031(3) 0.043(3) 0.007(2) 0.002(2) 0.003(2)
C132 0.036(3) 0.038(3) 0.043(3) 0.004(2) 0.005(2) 0.004(2)
C133 0.058(4) 0.051(4) 0.037(3) 0.000(3) -0.007(3) 0.018(3)
C134 0.093(6) 0.086(6) 0.050(4) -0.006(4) 0.001(4) 0.050(5)
C141 0.032(3) 0.036(3) 0.052(3) 0.011(2) -0.006(2) -0.006(2)
C142 0.036(3) 0.045(4) 0.063(4) 0.013(3) -0.008(3) -0.007(3)
C143 0.054(4) 0.046(4) 0.049(3) 0.009(3) -0.016(3) -0.005(3)
C144 0.073(5) 0.060(5) 0.055(4) -0.003(3) -0.006(3) -0.002(4)
N2 0.054(3) 0.097(5) 0.032(2) -0.010(3) -0.020(2) 0.012(3)
C211 0.053(4) 0.073(5) 0.040(3) -0.007(3) -0.021(3) 0.007(3)
C212 0.076(5) 0.121(8) 0.047(4) -0.010(4) -0.027(4) 0.030(5)
C213 0.078(5) 0.100(6) 0.062(4) -0.017(4) -0.022(4) 0.033(5)
C214 0.096(6) 0.127(8) 0.093(6) -0.021(6) -0.022(5) 0.049(6)
C221 0.060(5) 0.122(8) 0.055(4) 0.017(5) -0.017(4) 0.018(5)
C222 0.106(7) 0.096(6) 0.063(5) 0.020(4) -0.003(5) 0.016(5)
C223 0.126(7) 0.126(7) 0.075(5) 0.009(5) -0.001(5) 0.020(6)
C224 0.140(8) 0.141(9) 0.096(7) -0.001(7) 0.005(6) 0.016(7)
C231 0.064(4) 0.083(5) 0.033(3) -0.013(3) -0.011(3) 0.011(4)
C232 0.056(5) 0.136(9) 0.072(5) -0.043(6) -0.010(4) 0.024(5)
C233 0.125(10) 0.114(10) 0.087(7) -0.014(7) 0.007(7) 0.013(8)
C234 0.106(8) 0.071(6) 0.101(8) 0.000(5) 0.015(6) 0.019(6)
C241 0.060(5) 0.113(7) 0.044(4) -0.025(4) -0.011(3) -0.007(5)
C242 0.090(6) 0.105(7) 0.077(5) -0.010(5) -0.018(5) 0.015(5)
C243 0.111(7) 0.129(7) 0.128(7) 0.017(6) 0.008(6) 0.023(6)
C244 0.088(6) 0.119(8) 0.098(6) -0.030(6) -0.016(5) -0.007(6)
N3 0.030(2) 0.040(2) 0.0246(18) -0.0007(16) 0.0080(15) -0.0030(18)
C311 0.030(3) 0.044(3) 0.043(3) 0.013(2) 0.006(2) 0.004(2)
C312 0.047(4) 0.117(7) 0.057(4) 0.043(5) 0.008(3) 0.011(4)
C313 0.054(4) 0.172(9) 0.042(3) 0.011(5) -0.001(3) 0.024(5)
C314 0.052(4) 0.186(9) 0.032(3) 0.002(4) -0.002(3) 0.039(5)
C321 0.032(3) 0.052(3) 0.030(2) -0.011(2) 0.007(2) -0.001(2)
C322 0.039(3) 0.035(3) 0.033(2) -0.005(2) 0.003(2) 0.003(2)
C323 0.041(3) 0.041(3) 0.045(3) -0.014(2) -0.001(2) 0.005(2)
C324 0.057(4) 0.039(3) 0.057(4) -0.015(3) -0.003(3) 0.002(3)
C331 0.038(3) 0.030(3) 0.025(2) -0.0020(18) 0.0060(18) 0.000(2)
C332 0.036(3) 0.073(4) 0.033(3) -0.002(3) 0.003(2) 0.010(3)
C333 0.048(3) 0.083(5) 0.040(3) 0.001(3) -0.005(3) 0.011(3)
C334 0.073(5) 0.117(7) 0.068(5) -0.014(5) -0.003(4) 0.008(5)
C341 0.034(3) 0.063(4) 0.027(2) 0.005(2) 0.009(2) -0.013(3)
C342 0.081(5) 0.101(6) 0.033(3) 0.012(3) 0.002(3) -0.061(4)
C343 0.084(5) 0.132(6) 0.056(4) 0.035(4) -0.008(3) -0.063(5)
C344 0.092(5) 0.160(7) 0.077(5) 0.013(5) 0.013(4) -0.032(5)

_geom_special_details            
;
 All esds (except the esd in the dihedral angle between two l.s. planes)
 are estimated using the full covariance matrix.  The cell esds are taken
 into account individually in the estimation of esds in distances, angles
 and torsion angles; correlations between esds in cell parameters are only
 used when they are defined by crystal symmetry.  An approximate (isotropic)
 treatment of cell esds is used for estimating esds involving l.s. planes.
;

loop_
_geom_bond_atom_site_label_1
_geom_bond_atom_site_label_2
_geom_bond_distance
_geom_bond_site_symmetry_2
_geom_bond_publ_flag
P1 O5 1.530(3) . ?
P1 O4 1.531(3) . ?
P1 O6 1.534(3) . ?
P1 O7 1.560(3) . ?
Mo1 O23 1.702(3) . ?
Mo1 O14 1.789(3) . ?
Mo1 O8 1.873(3) . ?
Mo1 O13 1.881(3) . ?
Mo1 N1A 2.265(4) . ?
Mo1 O4 2.375(3) . ?
Mo2 O1 1.710(3) . ?
Mo2 O24 1.711(3) . ?
Mo2 O8 1.930(3) . ?
Mo2 O9 1.957(3) . ?
Mo2 O15 2.210(3) . ?
Mo2 O5 2.329(3) . ?
Mo3 O25 1.697(3) . ?
Mo3 O16 1.791(3) . ?
Mo3 O10 1.878(3) . ?
Mo3 O9 1.878(3) . ?
Mo3 N2A 2.265(4) . ?
Mo3 O5 2.356(3) . ?
Mo4 O26 1.710(3) . ?
Mo4 O2 1.714(4) . ?
Mo4 O10 1.920(3) . ?
Mo4 O11 1.951(4) . ?
Mo4 O17 2.223(3) . ?
Mo4 O6 2.311(3) . ?
Mo5 O27 1.697(4) . ?
Mo5 O18 1.791(3) . ?
Mo5 O12 1.868(3) . ?
Mo5 O11 1.881(3) . ?
Mo5 N3A 2.245(4) . ?
Mo5 O6 2.389(3) . ?
Mo6 O28 1.702(4) . ?
Mo6 O3 1.707(4) . ?
Mo6 O12 1.943(3) . ?
Mo6 O13 1.951(3) . ?
Mo6 O19 2.216(3) . ?
Mo6 O4 2.329(3) . ?
Mo7 O29 1.701(3) . ?
Mo7 O15 1.769(3) . ?
Mo7 O20 1.834(3) . ?
Mo7 O22 2.051(3) . ?
Mo7 O14 2.081(3) . ?
Mo7 O7 2.412(3) . ?
Mo8 O30 1.699(3) . ?
Mo8 O17 1.772(3) . ?
Mo8 O21 1.836(3) . ?
Mo8 O20 2.047(3) . ?
Mo8 O16 2.075(3) . ?
Mo8 O7 2.389(3) . ?
Mo9 O31 1.698(3) . ?
Mo9 O19 1.765(3) . ?
Mo9 O22 1.833(3) . ?
Mo9 O18 2.059(3) . ?
Mo9 O21 2.061(3) . ?
Mo9 O7 2.409(3) . ?
C1A C2A 1.352(8) . ?
C1A N4A 1.376(7) . ?
C2A N1A 1.368(6) . ?
C3A N1A 1.326(6) . ?
C3A N4A 1.346(6) . ?
C4A C5A 1.351(8) . ?
C4A N5A 1.368(8) . ?
C5A N2A 1.374(7) . ?
C6A N2A 1.327(7) . ?
C6A N5A 1.348(6) . ?
C7A C8A 1.351(8) . ?
C7A N6A 1.380(7) . ?
C8A N3A 1.372(6) . ?
C9A N3A 1.325(6) . ?
C9A N6A 1.334(7) . ?
C10A N5A 1.463(7) . ?
C10A C13A 1.516(7) . ?
C11A N6A 1.480(7) . ?
C11A C15A 1.490(8) . ?
C12A N4A 1.475(7) . ?
C12A C17A 1.503(8) . ?
C13A C14A 1.368(8) . ?
C13A C18A 1.410(8) . ?
C14A C15A 1.419(8) . ?
C15A C16A 1.368(8) . ?
C16A C17A 1.404(9) . ?
C17A C18A 1.385(8) . ?
C1B C2B 1.490(9) . ?
C1B Cl1B 1.788(7) . ?
C2B Cl2B 1.785(7) . ?
C1C C2C 1.528(12) . ?
C1C Cl1C 1.764(9) . ?
C2C Cl2C 1.756(8) . ?
N1 C141 1.509(7) . ?
N1 C111 1.528(7) . ?
N1 C121 1.531(7) . ?
N1 C131 1.535(7) . ?
C111 C112 1.504(8) . ?
C112 C113 1.524(9) . ?
C113 C114 1.518(10) . ?
C121 C122 1.516(9) . ?
C122 C123 1.533(8) . ?
C123 C124 1.500(12) . ?
C131 C132 1.533(7) . ?
C132 C133 1.517(8) . ?
C133 C134 1.540(9) . ?
C141 C142 1.530(8) . ?
C142 C143 1.521(9) . ?
C143 C144 1.489(10) . ?
N2 C221 1.500(11) . ?
N2 C241 1.516(9) . ?
N2 C231 1.521(9) . ?
N2 C211 1.536(8) . ?
C211 C212 1.524(10) . ?
C212 C213 1.517(11) . ?
C213 C214 1.507(12) . ?
C221 C222 1.488(13) . ?
C222 C223 1.484(13) . ?
C223 C224 1.570(15) . ?
C231 C232 1.514(10) . ?
C232 C233 1.470(14) . ?
C233 C234 1.481(8) . ?
C241 C242 1.530(11) . ?
C242 C243 1.498(8) . ?
C243 C244 1.504(8) . ?
N3 C321 1.501(7) . ?
N3 C331 1.519(6) . ?
N3 C341 1.523(6) . ?
N3 C311 1.525(7) . ?
C311 C312 1.500(6) . ?
C312 C313 1.475(8) . ?
C313 C314 1.574(7) . ?
C321 C322 1.524(8) . ?
C322 C323 1.526(7) . ?
C323 C324 1.492(9) . ?
C331 C332 1.520(8) . ?
C332 C333 1.519(8) . ?
C333 C334 1.458(12) . ?
C341 C342 1.526(10) . ?
C342 C343 1.519(9) . ?
C343 C344 1.438(8) . ?

loop_
_geom_angle_atom_site_label_1
_geom_angle_atom_site_label_2
_geom_angle_atom_site_label_3
_geom_angle
_geom_angle_site_symmetry_1
_geom_angle_site_symmetry_3
_geom_angle_publ_flag
O5 P1 O4 110.47(17) . . ?
O5 P1 O6 110.68(17) . . ?
O4 P1 O6 110.84(18) . . ?
O5 P1 O7 107.84(18) . . ?
O4 P1 O7 108.69(17) . . ?
O6 P1 O7 108.23(17) . . ?
O23 Mo1 O14 103.54(15) . . ?
O23 Mo1 O8 102.81(15) . . ?
O14 Mo1 O8 93.72(14) . . ?
O23 Mo1 O13 99.69(16) . . ?
O14 Mo1 O13 99.96(14) . . ?
O8 Mo1 O13 150.07(14) . . ?
O23 Mo1 N1A 88.91(16) . . ?
O14 Mo1 N1A 167.17(14) . . ?
O8 Mo1 N1A 80.29(15) . . ?
O13 Mo1 N1A 80.66(15) . . ?
O23 Mo1 O4 167.28(15) . . ?
O14 Mo1 O4 87.88(12) . . ?
O8 Mo1 O4 81.71(12) . . ?
O13 Mo1 O4 72.41(12) . . ?
N1A Mo1 O4 80.07(12) . . ?
O1 Mo2 O24 103.90(17) . . ?
O1 Mo2 O8 95.04(15) . . ?
O24 Mo2 O8 101.23(15) . . ?
O1 Mo2 O9 98.65(15) . . ?
O24 Mo2 O9 96.33(15) . . ?
O8 Mo2 O9 154.41(13) . . ?
O1 Mo2 O15 163.61(15) . . ?
O24 Mo2 O15 92.27(15) . . ?
O8 Mo2 O15 78.95(13) . . ?
O9 Mo2 O15 81.92(13) . . ?
O1 Mo2 O5 88.34(14) . . ?
O24 Mo2 O5 164.79(15) . . ?
O8 Mo2 O5 86.39(12) . . ?
O9 Mo2 O5 72.57(12) . . ?
O15 Mo2 O5 76.15(11) . . ?
O25 Mo3 O16 103.40(16) . . ?
O25 Mo3 O10 103.20(15) . . ?
O16 Mo3 O10 93.04(15) . . ?
O25 Mo3 O9 98.30(15) . . ?
O16 Mo3 O9 101.19(14) . . ?
O10 Mo3 O9 150.67(14) . . ?
O25 Mo3 N2A 89.52(16) . . ?
O16 Mo3 N2A 165.98(15) . . ?
O10 Mo3 N2A 78.52(15) . . ?
O9 Mo3 N2A 81.98(15) . . ?
O25 Mo3 O5 166.82(14) . . ?
O16 Mo3 O5 88.36(12) . . ?
O10 Mo3 O5 81.77(12) . . ?
O9 Mo3 O5 73.22(13) . . ?
N2A Mo3 O5 79.43(13) . . ?
O26 Mo4 O2 102.79(17) . . ?
O26 Mo4 O10 99.94(15) . . ?
O2 Mo4 O10 96.55(16) . . ?
O26 Mo4 O11 97.35(15) . . ?
O2 Mo4 O11 99.01(16) . . ?
O10 Mo4 O11 153.52(13) . . ?
O26 Mo4 O17 92.52(15) . . ?
O2 Mo4 O17 164.54(13) . . ?
O10 Mo4 O17 78.42(13) . . ?
O11 Mo4 O17 80.94(13) . . ?
O26 Mo4 O6 166.35(15) . . ?
O2 Mo4 O6 88.51(14) . . ?
O10 Mo4 O6 86.15(12) . . ?
O11 Mo4 O6 73.02(12) . . ?
O17 Mo4 O6 76.64(11) . . ?
O27 Mo5 O18 103.38(17) . . ?
O27 Mo5 O12 103.58(16) . . ?
O18 Mo5 O12 93.21(14) . . ?
O27 Mo5 O11 99.50(16) . . ?
O18 Mo5 O11 101.10(15) . . ?
O12 Mo5 O11 149.16(15) . . ?
O27 Mo5 N3A 88.93(17) . . ?
O18 Mo5 N3A 166.94(15) . . ?
O12 Mo5 N3A 79.48(15) . . ?
O11 Mo5 N3A 80.78(15) . . ?
O27 Mo5 O6 167.19(15) . . ?
O18 Mo5 O6 88.10(13) . . ?
O12 Mo5 O6 81.11(13) . . ?
O11 Mo5 O6 72.32(12) . . ?
N3A Mo5 O6 80.13(13) . . ?
O28 Mo6 O3 103.90(18) . . ?
O28 Mo6 O12 99.96(16) . . ?
O3 Mo6 O12 95.39(16) . . ?
O28 Mo6 O13 97.87(16) . . ?
O3 Mo6 O13 99.44(15) . . ?
O12 Mo6 O13 153.30(14) . . ?
O28 Mo6 O19 92.02(15) . . ?
O3 Mo6 O19 163.74(15) . . ?
O12 Mo6 O19 78.33(13) . . ?
O13 Mo6 O19 81.34(12) . . ?
O28 Mo6 O4 166.02(15) . . ?
O3 Mo6 O4 87.86(15) . . ?
O12 Mo6 O4 86.19(12) . . ?
O13 Mo6 O4 72.39(12) . . ?
O19 Mo6 O4 76.84(11) . . ?
O29 Mo7 O15 104.94(16) . . ?
O29 Mo7 O20 102.56(15) . . ?
O15 Mo7 O20 101.61(14) . . ?
O29 Mo7 O22 98.37(15) . . ?
O15 Mo7 O22 152.79(14) . . ?
O20 Mo7 O22 86.55(13) . . ?
O29 Mo7 O14 99.59(15) . . ?
O15 Mo7 O14 84.94(13) . . ?
O20 Mo7 O14 154.30(13) . . ?
O22 Mo7 O14 77.43(12) . . ?
O29 Mo7 O7 169.71(14) . . ?
O15 Mo7 O7 85.35(13) . . ?
O20 Mo7 O7 75.00(12) . . ?
O22 Mo7 O7 71.62(12) . . ?
O14 Mo7 O7 80.89(11) . . ?
O30 Mo8 O17 103.82(15) . . ?
O30 Mo8 O21 102.36(15) . . ?
O17 Mo8 O21 101.45(15) . . ?
O30 Mo8 O20 98.18(14) . . ?
O17 Mo8 O20 154.12(13) . . ?
O21 Mo8 O20 86.76(13) . . ?
O30 Mo8 O16 98.38(15) . . ?
O17 Mo8 O16 85.77(14) . . ?
O21 Mo8 O16 155.60(12) . . ?
O20 Mo8 O16 77.63(12) . . ?
O30 Mo8 O7 170.20(13) . . ?
O17 Mo8 O7 85.92(12) . . ?
O21 Mo8 O7 76.37(12) . . ?
O20 Mo8 O7 72.09(11) . . ?
O16 Mo8 O7 81.00(11) . . ?
O31 Mo9 O19 104.16(16) . . ?
O31 Mo9 O22 101.75(16) . . ?
O19 Mo9 O22 100.78(14) . . ?
O31 Mo9 O18 100.25(15) . . ?
O19 Mo9 O18 86.13(14) . . ?
O22 Mo9 O18 154.48(14) . . ?
O31 Mo9 O21 98.20(15) . . ?
O19 Mo9 O21 154.28(14) . . ?
O22 Mo9 O21 86.72(13) . . ?
O18 Mo9 O21 77.46(13) . . ?
O31 Mo9 O7 169.90(14) . . ?
O19 Mo9 O7 85.91(13) . . ?
O22 Mo9 O7 75.15(12) . . ?
O18 Mo9 O7 80.95(12) . . ?
O21 Mo9 O7 72.17(11) . . ?
P1 O4 Mo6 129.65(17) . . ?
P1 O4 Mo1 125.54(18) . . ?
Mo6 O4 Mo1 91.69(10) . . ?
P1 O5 Mo2 130.25(16) . . ?
P1 O5 Mo3 125.63(17) . . ?
Mo2 O5 Mo3 91.71(11) . . ?
P1 O6 Mo4 130.31(18) . . ?
P1 O6 Mo5 124.99(18) . . ?
Mo4 O6 Mo5 91.56(10) . . ?
P1 O7 Mo8 125.50(16) . . ?
P1 O7 Mo9 124.84(17) . . ?
Mo8 O7 Mo9 90.20(10) . . ?
P1 O7 Mo7 124.93(16) . . ?
Mo8 O7 Mo7 90.34(10) . . ?
Mo9 O7 Mo7 90.21(10) . . ?
Mo1 O8 Mo2 152.16(18) . . ?
Mo3 O9 Mo2 122.47(18) . . ?
Mo3 O10 Mo4 153.37(19) . . ?
Mo5 O11 Mo4 123.08(16) . . ?
Mo5 O12 Mo6 153.20(19) . . ?
Mo1 O13 Mo6 123.47(16) . . ?
Mo1 O14 Mo7 144.42(18) . . ?
Mo7 O15 Mo2 155.28(19) . . ?
Mo3 O16 Mo8 143.89(18) . . ?
Mo8 O17 Mo4 153.77(17) . . ?
Mo5 O18 Mo9 144.31(17) . . ?
Mo9 O19 Mo6 154.21(18) . . ?
Mo7 O20 Mo8 122.56(16) . . ?
Mo8 O21 Mo9 121.27(16) . . ?
Mo9 O22 Mo7 123.01(17) . . ?
C2A C1A N4A 106.6(5) . . ?
C1A C2A N1A 109.2(5) . . ?
N1A C3A N4A 110.4(4) . . ?
C5A C4A N5A 106.9(5) . . ?
C4A C5A N2A 109.1(5) . . ?
N2A C6A N5A 110.6(5) . . ?
C8A C7A N6A 105.7(5) . . ?
C7A C8A N3A 109.3(5) . . ?
N3A C9A N6A 110.0(5) . . ?
N5A C10A C13A 112.3(4) . . ?
N6A C11A C15A 110.4(4) . . ?
N4A C12A C17A 110.4(4) . . ?
C14A C13A C18A 119.5(5) . . ?
C14A C13A C10A 121.1(5) . . ?
C18A C13A C10A 119.4(5) . . ?
C13A C14A C15A 121.3(5) . . ?
C16A C15A C14A 118.5(6) . . ?
C16A C15A C11A 121.6(5) . . ?
C14A C15A C11A 119.8(5) . . ?
C15A C16A C17A 121.1(5) . . ?
C18A C17A C16A 119.8(5) . . ?
C18A C17A C12A 120.9(6) . . ?
C16A C17A C12A 119.3(5) . . ?
C17A C18A C13A 119.8(6) . . ?
C3A N1A C2A 106.6(4) . . ?
C3A N1A Mo1 127.6(3) . . ?
C2A N1A Mo1 125.8(3) . . ?
C6A N2A C5A 106.1(4) . . ?
C6A N2A Mo3 126.0(3) . . ?
C5A N2A Mo3 127.7(4) . . ?
C9A N3A C8A 106.7(4) . . ?
C9A N3A Mo5 126.0(3) . . ?
C8A N3A Mo5 127.2(3) . . ?
C3A N4A C1A 107.2(5) . . ?
C3A N4A C12A 126.7(4) . . ?
C1A N4A C12A 126.0(5) . . ?
C6A N5A C4A 107.2(5) . . ?
C6A N5A C10A 125.7(5) . . ?
C4A N5A C10A 127.0(5) . . ?
C9A N6A C7A 108.3(5) . . ?
C9A N6A C11A 125.1(5) . . ?
C7A N6A C11A 126.5(5) . . ?
C2B C1B Cl1B 112.8(5) . . ?
C1B C2B Cl2B 113.3(5) . . ?
C2C C1C Cl1C 111.8(6) . . ?
C1C C2C Cl2C 114.0(6) . . ?
C141 N1 C111 108.6(4) . . ?
C141 N1 C121 109.8(4) . . ?
C111 N1 C121 111.0(4) . . ?
C141 N1 C131 111.0(4) . . ?
C111 N1 C131 108.3(4) . . ?
C121 N1 C131 108.1(4) . . ?
C112 C111 N1 116.0(5) . . ?
C111 C112 C113 110.0(5) . . ?
C114 C113 C112 113.0(6) . . ?
C122 C121 N1 115.4(5) . . ?
C121 C122 C123 109.7(6) . . ?
C124 C123 C122 111.3(7) . . ?
C132 C131 N1 115.0(4) . . ?
C133 C132 C131 109.4(5) . . ?
C132 C133 C134 110.2(6) . . ?
N1 C141 C142 115.9(5) . . ?
C143 C142 C141 111.0(5) . . ?
C144 C143 C142 114.6(6) . . ?
C221 N2 C241 107.3(5) . . ?
C221 N2 C231 111.4(6) . . ?
C241 N2 C231 112.6(6) . . ?
C221 N2 C211 110.7(7) . . ?
C241 N2 C211 108.7(5) . . ?
C231 N2 C211 106.1(4) . . ?
C212 C211 N2 115.2(5) . . ?
C213 C212 C211 111.1(6) . . ?
C214 C213 C212 112.9(7) . . ?
C222 C221 N2 113.2(6) . . ?
C223 C222 C221 110.0(9) . . ?
C222 C223 C224 110.1(10) . . ?
C232 C231 N2 113.7(6) . . ?
C233 C232 C231 114.8(9) . . ?
C232 C233 C234 117.6(9) . . ?
N2 C241 C242 120.2(6) . . ?
C243 C242 C241 113.7(8) . . ?
C242 C243 C244 116.8(8) . . ?
C321 N3 C331 111.1(4) . . ?
C321 N3 C341 106.0(4) . . ?
C331 N3 C341 111.3(4) . . ?
C321 N3 C311 111.7(4) . . ?
C331 N3 C311 105.9(4) . . ?
C341 N3 C311 110.9(4) . . ?
C312 C311 N3 118.3(5) . . ?
C313 C312 C311 119.3(6) . . ?
C312 C313 C314 109.9(7) . . ?
N3 C321 C322 115.5(4) . . ?
C321 C322 C323 111.3(4) . . ?
C324 C323 C322 111.7(5) . . ?
N3 C331 C332 115.3(4) . . ?
C333 C332 C331 111.7(5) . . ?
C334 C333 C332 116.9(7) . . ?
N3 C341 C342 115.5(5) . . ?
C343 C342 C341 110.9(7) . . ?
C344 C343 C342 112.3(8) . . ?

loop_
_geom_torsion_atom_site_label_1
_geom_torsion_atom_site_label_2
_geom_torsion_atom_site_label_3
_geom_torsion_atom_site_label_4
_geom_torsion
_geom_torsion_site_symmetry_1
_geom_torsion_site_symmetry_2
_geom_torsion_site_symmetry_3
_geom_torsion_site_symmetry_4
_geom_torsion_publ_flag
O5 P1 O4 Mo6 168.17(19) . . . . ?
O6 P1 O4 Mo6 45.1(3) . . . . ?
O7 P1 O4 Mo6 -73.7(2) . . . . ?
O5 P1 O4 Mo1 -62.1(2) . . . . ?
O6 P1 O4 Mo1 174.82(18) . . . . ?
O7 P1 O4 Mo1 56.0(2) . . . . ?
O4 P1 O5 Mo2 44.0(3) . . . . ?
O6 P1 O5 Mo2 167.2(2) . . . . ?
O7 P1 O5 Mo2 -74.6(2) . . . . ?
O4 P1 O5 Mo3 174.93(18) . . . . ?
O6 P1 O5 Mo3 -61.9(2) . . . . ?
O7 P1 O5 Mo3 56.3(2) . . . . ?
O5 P1 O6 Mo4 44.2(3) . . . . ?
O4 P1 O6 Mo4 167.1(2) . . . . ?
O7 P1 O6 Mo4 -73.8(3) . . . . ?
O5 P1 O6 Mo5 173.80(18) . . . . ?
O4 P1 O6 Mo5 -63.3(2) . . . . ?
O7 P1 O6 Mo5 55.8(2) . . . . ?
O5 P1 O7 Mo8 -67.5(2) . . . . ?
O4 P1 O7 Mo8 172.70(18) . . . . ?
O6 P1 O7 Mo8 52.3(2) . . . . ?
O5 P1 O7 Mo9 172.38(16) . . . . ?
O4 P1 O7 Mo9 52.6(2) . . . . ?
O6 P1 O7 Mo9 -67.8(2) . . . . ?
O5 P1 O7 Mo7 53.0(2) . . . . ?
O4 P1 O7 Mo7 -66.8(2) . . . . ?
O6 P1 O7 Mo7 172.72(18) . . . . ?
O23 Mo1 O8 Mo2 138.6(4) . . . . ?
O14 Mo1 O8 Mo2 33.8(4) . . . . ?
O13 Mo1 O8 Mo2 -83.6(5) . . . . ?
N1A Mo1 O8 Mo2 -134.8(4) . . . . ?
O4 Mo1 O8 Mo2 -53.5(4) . . . . ?
O25 Mo3 O9 Mo2 168.3(2) . . . . ?
O16 Mo3 O9 Mo2 -86.2(2) . . . . ?
O10 Mo3 O9 Mo2 31.4(4) . . . . ?
N2A Mo3 O9 Mo2 80.0(2) . . . . ?
O5 Mo3 O9 Mo2 -1.35(17) . . . . ?
O25 Mo3 O10 Mo4 141.1(4) . . . . ?
O16 Mo3 O10 Mo4 36.5(4) . . . . ?
O9 Mo3 O10 Mo4 -82.9(5) . . . . ?
N2A Mo3 O10 Mo4 -132.2(4) . . . . ?
O5 Mo3 O10 Mo4 -51.4(4) . . . . ?
O27 Mo5 O11 Mo4 168.4(2) . . . . ?
O18 Mo5 O11 Mo4 -85.8(2) . . . . ?
O12 Mo5 O11 Mo4 30.3(4) . . . . ?
N3A Mo5 O11 Mo4 81.0(2) . . . . ?
O6 Mo5 O11 Mo4 -1.47(17) . . . . ?
O27 Mo5 O12 Mo6 138.6(5) . . . . ?
O18 Mo5 O12 Mo6 34.0(5) . . . . ?
O11 Mo5 O12 Mo6 -84.1(5) . . . . ?
N3A Mo5 O12 Mo6 -135.1(5) . . . . ?
O6 Mo5 O12 Mo6 -53.6(4) . . . . ?
O23 Mo1 O13 Mo6 167.7(2) . . . . ?
O14 Mo1 O13 Mo6 -86.6(2) . . . . ?
O8 Mo1 O13 Mo6 29.3(4) . . . . ?
N1A Mo1 O13 Mo6 80.4(2) . . . . ?
O4 Mo1 O13 Mo6 -2.03(16) . . . . ?
O23 Mo1 O14 Mo7 -128.1(3) . . . . ?
O8 Mo1 O14 Mo7 -24.0(3) . . . . ?
O13 Mo1 O14 Mo7 129.3(3) . . . . ?
N1A Mo1 O14 Mo7 37.6(9) . . . . ?
O4 Mo1 O14 Mo7 57.6(3) . . . . ?
O29 Mo7 O15 Mo2 -135.1(4) . . . . ?
O20 Mo7 O15 Mo2 118.4(4) . . . . ?
O22 Mo7 O15 Mo2 13.0(6) . . . . ?
O14 Mo7 O15 Mo2 -36.5(4) . . . . ?
O7 Mo7 O15 Mo2 44.7(4) . . . . ?
O25 Mo3 O16 Mo8 -129.7(3) . . . . ?
O10 Mo3 O16 Mo8 -25.3(3) . . . . ?
O9 Mo3 O16 Mo8 128.9(3) . . . . ?
N2A Mo3 O16 Mo8 27.1(7) . . . . ?
O5 Mo3 O16 Mo8 56.3(3) . . . . ?
O30 Mo8 O17 Mo4 -134.9(4) . . . . ?
O21 Mo8 O17 Mo4 119.2(4) . . . . ?
O20 Mo8 O17 Mo4 12.6(6) . . . . ?
O16 Mo8 O17 Mo4 -37.3(4) . . . . ?
O7 Mo8 O17 Mo4 44.0(4) . . . . ?
O27 Mo5 O18 Mo9 -128.1(3) . . . . ?
O12 Mo5 O18 Mo9 -23.3(3) . . . . ?
O11 Mo5 O18 Mo9 129.3(3) . . . . ?
N3A Mo5 O18 Mo9 32.2(9) . . . . ?
O6 Mo5 O18 Mo9 57.7(3) . . . . ?
O31 Mo9 O19 Mo6 -136.2(4) . . . . ?
O22 Mo9 O19 Mo6 118.7(4) . . . . ?
O18 Mo9 O19 Mo6 -36.6(4) . . . . ?
O21 Mo9 O19 Mo6 13.5(7) . . . . ?
O7 Mo9 O19 Mo6 44.6(4) . . . . ?
O29 Mo7 O20 Mo8 168.99(19) . . . . ?
O15 Mo7 O20 Mo8 -82.6(2) . . . . ?
O22 Mo7 O20 Mo8 71.17(19) . . . . ?
O14 Mo7 O20 Mo8 20.1(4) . . . . ?
O7 Mo7 O20 Mo8 -0.71(16) . . . . ?
O30 Mo8 O21 Mo9 169.59(18) . . . . ?
O17 Mo8 O21 Mo9 -83.32(19) . . . . ?
O20 Mo8 O21 Mo9 71.91(19) . . . . ?
O16 Mo8 O21 Mo9 22.0(4) . . . . ?
O7 Mo8 O21 Mo9 -0.44(16) . . . . ?
O31 Mo9 O22 Mo7 169.14(19) . . . . ?
O19 Mo9 O22 Mo7 -83.8(2) . . . . ?
O18 Mo9 O22 Mo7 20.1(4) . . . . ?
O21 Mo9 O22 Mo7 71.44(19) . . . . ?
O7 Mo9 O22 Mo7 -0.97(16) . . . . ?
N4A C1A C2A N1A 0.3(8) . . . . ?
N5A C4A C5A N2A 1.6(7) . . . . ?
N6A C7A C8A N3A -0.3(6) . . . . ?
N5A C10A C13A C14A -112.5(6) . . . . ?
N5A C10A C13A C18A 66.8(6) . . . . ?
C18A C13A C14A C15A 1.1(8) . . . . ?
C10A C13A C14A C15A -179.6(5) . . . . ?
C13A C14A C15A C16A -0.4(8) . . . . ?
C13A C14A C15A C11A -177.8(5) . . . . ?
N6A C11A C15A C16A -115.1(6) . . . . ?
N6A C11A C15A C14A 62.3(7) . . . . ?
C14A C15A C16A C17A -0.7(8) . . . . ?
C11A C15A C16A C17A 176.7(5) . . . . ?
C15A C16A C17A C18A 1.1(8) . . . . ?
C15A C16A C17A C12A -177.8(5) . . . . ?
N4A C12A C17A C18A -106.8(6) . . . . ?
N4A C12A C17A C16A 72.1(7) . . . . ?
C16A C17A C18A C13A -0.3(8) . . . . ?
C12A C17A C18A C13A 178.6(5) . . . . ?
C14A C13A C18A C17A -0.8(8) . . . . ?
C10A C13A C18A C17A 179.9(5) . . . . ?
N4A C3A N1A C2A 0.0(6) . . . . ?
N4A C3A N1A Mo1 177.1(3) . . . . ?
C1A C2A N1A C3A -0.2(7) . . . . ?
C1A C2A N1A Mo1 -177.4(4) . . . . ?
N5A C6A N2A C5A 1.6(6) . . . . ?
N5A C6A N2A Mo3 177.6(3) . . . . ?
C4A C5A N2A C6A -2.0(6) . . . . ?
C4A C5A N2A Mo3 -177.9(4) . . . . ?
N6A C9A N3A C8A 1.4(6) . . . . ?
N6A C9A N3A Mo5 178.7(3) . . . . ?
C7A C8A N3A C9A -0.7(6) . . . . ?
C7A C8A N3A Mo5 -178.0(4) . . . . ?
N1A C3A N4A C1A 0.2(7) . . . . ?
N1A C3A N4A C12A -177.0(5) . . . . ?
C2A C1A N4A C3A -0.3(7) . . . . ?
C2A C1A N4A C12A 176.9(6) . . . . ?
C17A C12A N4A C3A 52.6(8) . . . . ?
C17A C12A N4A C1A -124.0(6) . . . . ?
N2A C6A N5A C4A -0.7(6) . . . . ?
N2A C6A N5A C10A 180.0(4) . . . . ?
C5A C4A N5A C6A -0.6(6) . . . . ?
C5A C4A N5A C10A 178.8(5) . . . . ?
C13A C10A N5A C6A 55.0(7) . . . . ?
C13A C10A N5A C4A -124.2(6) . . . . ?
N3A C9A N6A C7A -1.6(6) . . . . ?
N3A C9A N6A C11A -176.9(5) . . . . ?
C8A C7A N6A C9A 1.1(6) . . . . ?
C8A C7A N6A C11A 176.4(5) . . . . ?
C15A C11A N6A C9A 58.7(7) . . . . ?
C15A C11A N6A C7A -115.8(6) . . . . ?
Cl1B C1B C2B Cl2B 64.8(7) . . . . ?
Cl1C C1C C2C Cl2C -65.2(9) . . . . ?
C141 N1 C111 C112 -61.4(6) . . . . ?
C121 N1 C111 C112 59.4(6) . . . . ?
C131 N1 C111 C112 178.0(5) . . . . ?
N1 C111 C112 C113 -170.2(6) . . . . ?
C111 C112 C113 C114 -179.7(6) . . . . ?
C141 N1 C121 C122 172.8(5) . . . . ?
C111 N1 C121 C122 52.6(6) . . . . ?
C131 N1 C121 C122 -66.0(6) . . . . ?
N1 C121 C122 C123 174.3(5) . . . . ?
C121 C122 C123 C124 178.5(6) . . . . ?
C141 N1 C131 C132 -46.3(6) . . . . ?
C111 N1 C131 C132 72.7(6) . . . . ?
C121 N1 C131 C132 -166.9(5) . . . . ?
N1 C131 C132 C133 -165.5(5) . . . . ?
C131 C132 C133 C134 -167.6(6) . . . . ?
C111 N1 C141 C142 -176.0(5) . . . . ?
C121 N1 C141 C142 62.4(7) . . . . ?
C131 N1 C141 C142 -57.1(6) . . . . ?
N1 C141 C142 C143 170.6(5) . . . . ?
C141 C142 C143 C144 -65.8(8) . . . . ?
C221 N2 C211 C212 -60.4(9) . . . . ?
C241 N2 C211 C212 57.3(9) . . . . ?
C231 N2 C211 C212 178.6(7) . . . . ?
N2 C211 C212 C213 170.1(8) . . . . ?
C211 C212 C213 C214 -171.1(9) . . . . ?
C241 N2 C221 C222 -175.0(8) . . . . ?
C231 N2 C221 C222 61.3(9) . . . . ?
C211 N2 C221 C222 -56.5(9) . . . . ?
N2 C221 C222 C223 -165.6(8) . . . . ?
C221 C222 C223 C224 72.4(12) . . . . ?
C221 N2 C231 C232 54.2(10) . . . . ?
C241 N2 C231 C232 -66.4(9) . . . . ?
C211 N2 C231 C232 174.7(8) . . . . ?
N2 C231 C232 C233 160.6(9) . . . . ?
C231 C232 C233 C234 51.4(15) . . . . ?
C221 N2 C241 C242 170.8(7) . . . . ?
C231 N2 C241 C242 -66.3(8) . . . . ?
C211 N2 C241 C242 51.0(9) . . . . ?
N2 C241 C242 C243 88.3(10) . . . . ?
C241 C242 C243 C244 162.8(9) . . . . ?
C321 N3 C311 C312 56.8(6) . . . . ?
C331 N3 C311 C312 177.9(5) . . . . ?
C341 N3 C311 C312 -61.2(6) . . . . ?
N3 C311 C312 C313 -96.5(8) . . . . ?
C311 C312 C313 C314 -169.1(7) . . . . ?
C331 N3 C321 C322 -55.8(6) . . . . ?
C341 N3 C321 C322 -176.8(5) . . . . ?
C311 N3 C321 C322 62.2(6) . . . . ?
N3 C321 C322 C323 -167.5(5) . . . . ?
C321 C322 C323 C324 -173.2(5) . . . . ?
C321 N3 C331 C332 -58.5(6) . . . . ?
C341 N3 C331 C332 59.3(6) . . . . ?
C311 N3 C331 C332 -180.0(5) . . . . ?
N3 C331 C332 C333 -170.0(5) . . . . ?
C331 C332 C333 C334 77.3(8) . . . . ?
C321 N3 C341 C342 176.2(6) . . . . ?
C331 N3 C341 C342 55.3(7) . . . . ?
C311 N3 C341 C342 -62.4(7) . . . . ?
N3 C341 C342 C343 -178.3(6) . . . . ?
C341 C342 C343 C344 89.3(10) . . . . ?

_refine_diff_density_max         2.780
_refine_diff_density_min         -1.853
_refine_diff_density_rms         0.167

_shelx_res_file                  
;
TITL exp_1263_abscoor_a.res in Pbca
    shelx.res
    created by SHELXL-2018/3 at 19:38:54 on 07-Sep-2023
CELL  0.71073  18.9192  25.1964  43.0574   90.000   90.000   90.000
ZERR     8.00   0.0002   0.0004   0.0005    0.000    0.000    0.000
LATT   1
SYMM  1/2 - X, - Y, 1/2 + Z
SYMM  - X, 1/2 + Y, 1/2 - Z
SYMM  1/2 + X, 1/2 - Y, - Z
SFAC  C    H    N    O    P    MO   CL
UNIT  560 1072 72 248 8 72 32
MERG   2
ABIN
MORE -1
RIGU 0.002 0.002 C123 C124
RIGU 0.002 0.002 C1C C2C
SIMU 0.01 0.01 1.70 C213 C214
SIMU 0.01 0.01 1.70 C222 C223 C224
SIMU 0.01 0.01 1.70 C242 C243 C244
SIMU 0.01 0.01 1.70 C313 C314
SIMU 0.01 0.01 1.70 C332 C333 C334
SIMU 0.01 0.01 1.70 C342 C343 C344
ISOR 0.01 0.01 C344
SIMU 0.01 0.01 2.0 C1C Cl1C
ISOR 0.01 0.01 Cl1C
DFIX 1.54 0.01 C233 C234
DFIX 1.54 0.01 C242 C243 C243 C244
DFIX 2.54 0.01 C241 C243 C242 C244
DFIX 1.54 0.01 C311 C312 C312 C313 C313 C314
DFIX 2.54 0.01 C311 C313 C312 C314
DFIX 1.54 0.01 C343 C344
FMAP   2   53   53
SIZE 0.050 0.050 0.050
TEMP -180
PLAN   10
ACTA
BOND
CONF
L.S.  20    0   58
WGHT    0.075000   79.019608
FVAR       0.06061
P1    5    0.723144    0.682856    0.376868    11.00000    0.02678    0.01862 =
         0.01579   -0.00157    0.00166    0.00163
MO1   6    0.713426    0.682013    0.295813    11.00000    0.02622    0.02880 =
         0.01579   -0.00334    0.00056    0.00479
MO2   6    0.866069    0.740257    0.336896    11.00000    0.02381    0.02990 =
         0.01925   -0.00072    0.00270    0.00132
MO3   6    0.849580    0.760758    0.413698    11.00000    0.02856    0.02187 =
         0.01881   -0.00086   -0.00047   -0.00101
MO4   6    0.737333    0.666896    0.457478    11.00000    0.03909    0.02137 =
         0.01706    0.00155    0.00107   -0.00067
MO5   6    0.594911    0.616648    0.420891    11.00000    0.03540    0.01932 =
         0.02237   -0.00060    0.00554   -0.00226
MO6   6    0.612375    0.595600    0.336011    11.00000    0.03402    0.02134 =
         0.02292   -0.00539    0.00144    0.00075
MO7   6    0.679328    0.804416    0.340222    11.00000    0.02673    0.02168 =
         0.01876    0.00143    0.00223    0.00292
MO8   6    0.660704    0.793987    0.418633    11.00000    0.02917    0.01753 =
         0.01835   -0.00207    0.00417    0.00046
MO9   6    0.546835    0.728823    0.370951    11.00000    0.02532    0.02251 =
         0.02159   -0.00319    0.00373    0.00168
O1    4    0.924057    0.688604    0.340590    11.00000    0.02729    0.03778 =
         0.02635   -0.00236   -0.00065    0.00527
O2    4    0.783853    0.608526    0.457716    11.00000    0.04718    0.02368 =
         0.02791    0.00391   -0.00094    0.00055
O3    4    0.670514    0.544065    0.332961    11.00000    0.04579    0.02712 =
         0.03084   -0.00753    0.00133    0.00264
O4    4    0.708265    0.650038    0.347657    11.00000    0.03122    0.02088 =
         0.01598   -0.00317    0.00044    0.00352
O5    4    0.799465    0.702906    0.376780    11.00000    0.02823    0.02154 =
         0.01859    0.00049   -0.00139    0.00115
O6    4    0.708116    0.650370    0.406274    11.00000    0.03322    0.01899 =
         0.01738   -0.00028    0.00351    0.00019
O7    4    0.673376    0.732226    0.376903    11.00000    0.02554    0.01917 =
         0.01938   -0.00111    0.00335    0.00125
O8    4    0.803454    0.703591    0.308772    11.00000    0.02663    0.03216 =
         0.01958   -0.00217    0.00405    0.00256
O9    4    0.889465    0.778399    0.375126    11.00000    0.02854    0.02702 =
         0.02292    0.00022    0.00192   -0.00049
O10   4    0.812057    0.710414    0.441300    11.00000    0.03600    0.02444 =
         0.01976    0.00094   -0.00267   -0.00052
O11   4    0.641667    0.638029    0.457345    11.00000    0.04349    0.02241 =
         0.02100   -0.00032    0.00701   -0.00222
O12   4    0.599495    0.589221    0.380626    11.00000    0.03906    0.02162 =
         0.02603   -0.00117    0.00114   -0.00198
O13   4    0.636994    0.634457    0.298350    11.00000    0.03306    0.02927 =
         0.01881   -0.00822   -0.00240    0.00521
O14   4    0.671467    0.741396    0.309187    11.00000    0.02640    0.02709 =
         0.01881   -0.00228    0.00144    0.00134
O15   4    0.771122    0.791206    0.339280    11.00000    0.02874    0.02393 =
         0.02082   -0.00028    0.00205    0.00225
O16   4    0.769387    0.798462    0.412716    11.00000    0.03295    0.02127 =
         0.01891   -0.00142   -0.00006   -0.00225
O17   4    0.678641    0.739471    0.443417    11.00000    0.03432    0.02022 =
         0.02058   -0.00182    0.00413   -0.00108
O18   4    0.557408    0.678224    0.408215    11.00000    0.03329    0.02234 =
         0.02522   -0.00307    0.00609   -0.00273
O19   4    0.561928    0.672525    0.347498    11.00000    0.02873    0.02524 =
         0.02414   -0.00358    0.00281    0.00013
O20   4    0.669621    0.836332    0.378262    11.00000    0.02935    0.02104 =
         0.02087    0.00119    0.00461    0.00006
O21   4    0.569208    0.780136    0.406922    11.00000    0.02852    0.02038 =
         0.02543   -0.00418    0.00598    0.00001
O22   4    0.575664    0.781961    0.344772    11.00000    0.03028    0.02625 =
         0.01922   -0.00127    0.00146    0.00178
O23   4    0.717165    0.690367    0.256622    11.00000    0.03369    0.04325 =
         0.01817   -0.00275    0.00091    0.00629
O24   4    0.907956    0.783023    0.312125    11.00000    0.03123    0.04338 =
         0.02393    0.00118    0.00403   -0.00140
O25   4    0.903424    0.797656    0.436657    11.00000    0.03252    0.02988 =
         0.02607    0.00024   -0.00052   -0.00459
O26   4    0.739399    0.685791    0.495613    11.00000    0.04346    0.03668 =
         0.01912    0.00251    0.00059   -0.00137
O27   4    0.525145    0.584302    0.436874    11.00000    0.04696    0.02883 =
         0.02859    0.00163    0.00797   -0.00706
O28   4    0.534437    0.569524    0.323471    11.00000    0.04158    0.02924 =
         0.03384   -0.00619   -0.00087   -0.00569
O29   4    0.667537    0.855929    0.315223    11.00000    0.03843    0.02909 =
         0.02550    0.00510   -0.00009    0.00481
O30   4    0.650709    0.845861    0.443450    11.00000    0.04034    0.02017 =
         0.02680   -0.00176    0.00617    0.00043
O31   4    0.457667    0.736522    0.370406    11.00000    0.02717    0.03607 =
         0.03233   -0.00583    0.00406    0.00233
C1A   1    0.799900    0.523045    0.274858    11.00000    0.05068    0.04519 =
         0.05322   -0.02822   -0.01801    0.01667
AFIX  43
H1A   2    0.799188    0.489896    0.264350    11.00000   -1.20000
AFIX   0
C2A   1    0.753874    0.563571    0.271093    11.00000    0.04488    0.05480 =
         0.04030   -0.02689   -0.01389    0.01670
AFIX  43
H2A   2    0.714634    0.563613    0.257326    11.00000   -1.20000
AFIX   0
C3A   1    0.829763    0.588680    0.305552    11.00000    0.03568    0.03390 =
         0.02880   -0.00788   -0.00072    0.01110
AFIX  43
H3A   2    0.854310    0.609341    0.320528    11.00000   -1.20000
AFIX   0
C4A   1    1.034341    0.653482    0.404866    11.00000    0.02794    0.04618 =
         0.06621    0.00026   -0.00881    0.00142
AFIX  43
H4A   2    1.082657    0.645929    0.400797    11.00000   -1.20000
AFIX   0
C5A   1    1.003083    0.701685    0.403933    11.00000    0.03281    0.03547 =
         0.05867   -0.00141   -0.00606   -0.00155
AFIX  43
H5A   2    1.025817    0.734023    0.398554    11.00000   -1.20000
AFIX   0
C6A   1    0.922567    0.644998    0.416728    11.00000    0.03078    0.02438 =
         0.03473   -0.00260   -0.00181    0.00165
AFIX  43
H6A   2    0.878420    0.629589    0.422133    11.00000   -1.20000
AFIX   0
C7A   1    0.719264    0.478507    0.452221    11.00000    0.05585    0.02828 =
         0.04047    0.00903   -0.00515   -0.00678
AFIX  43
H7A   2    0.737618    0.455008    0.467474    11.00000   -1.20000
AFIX   0
C8A   1    0.675296    0.520010    0.456920    11.00000    0.05362    0.02839 =
         0.03227    0.00204    0.00122   -0.00130
AFIX  43
H8A   2    0.656939    0.530790    0.476464    11.00000   -1.20000
AFIX   0
C9A   1    0.697301    0.517687    0.407619    11.00000    0.04515    0.01920 =
         0.03260   -0.00230   -0.00112   -0.00027
AFIX  43
H9A   2    0.698256    0.526208    0.386131    11.00000   -1.20000
AFIX   0
C10A  1    0.991344    0.560198    0.416113    11.00000    0.04208    0.02935 =
         0.04553   -0.00168   -0.01282    0.00922
AFIX  23
H10A  2    0.983497    0.550259    0.438089    11.00000   -1.20000
H10B  2    1.040344    0.550193    0.410562    11.00000   -1.20000
AFIX   0
C11A  1    0.780232    0.440809    0.404132    11.00000    0.04811    0.02181 =
         0.05776   -0.00491   -0.00190    0.00905
AFIX  23
H11A  2    0.753715    0.421349    0.387908    11.00000   -1.20000
H11B  2    0.799641    0.414519    0.418939    11.00000   -1.20000
AFIX   0
C12A  1    0.906260    0.506998    0.309649    11.00000    0.04117    0.03671 =
         0.04859   -0.01442   -0.00474    0.01829
AFIX  23
H12A  2    0.952113    0.522990    0.303718    11.00000   -1.20000
H12B  2    0.904205    0.470747    0.300826    11.00000   -1.20000
AFIX   0
C13A  1    0.940258    0.529562    0.395771    11.00000    0.03650    0.03279 =
         0.04032   -0.00870   -0.00769    0.01381
C14A  1    0.886911    0.500034    0.408484    11.00000    0.04263    0.02725 =
         0.04290   -0.00290   -0.00650    0.01407
AFIX  43
H14A  2    0.881678    0.498948    0.430418    11.00000   -1.20000
AFIX   0
C15A  1    0.839252    0.471002    0.389543    11.00000    0.04051    0.02086 =
         0.05270   -0.00722   -0.00537    0.00955
C16A  1    0.847346    0.473301    0.358000    11.00000    0.04046    0.02638 =
         0.05245   -0.01473   -0.01252    0.01189
AFIX  43
H16A  2    0.816160    0.453730    0.345043    11.00000   -1.20000
AFIX   0
C17A  1    0.900976    0.504105    0.344446    11.00000    0.04099    0.03274 =
         0.04157   -0.00715   -0.00473    0.01832
C18A  1    0.947399    0.532039    0.363205    11.00000    0.03508    0.03085 =
         0.04894   -0.00695   -0.00305    0.00926
AFIX  43
H18A  2    0.983919    0.552792    0.354159    11.00000   -1.20000
AFIX   0
N1A   3    0.772733    0.604505    0.290237    11.00000    0.03373    0.03060 =
         0.02532   -0.01160   -0.00111    0.00680
N2A   3    0.933158    0.696445    0.412008    11.00000    0.03241    0.03093 =
         0.02367   -0.00186   -0.00311    0.00183
N3A   3    0.661354    0.544119    0.429013    11.00000    0.04375    0.01945 =
         0.02717    0.00100    0.00185   -0.00384
N4A   3    0.847970    0.539199    0.296884    11.00000    0.03852    0.03864 =
         0.03267   -0.01275   -0.00432    0.01135
N5A   3    0.983124    0.617657    0.412788    11.00000    0.03491    0.02935 =
         0.03419   -0.00650   -0.00928    0.00433
N6A   3    0.731961    0.477344    0.420678    11.00000    0.05167    0.01899 =
         0.04045    0.00311   -0.00118   -0.00111
C1B   1    0.491546    0.890895    0.377355    11.00000    0.03925    0.02906 =
         0.06710    0.00396   -0.01493    0.00085
AFIX  23
H1B1  2    0.532572    0.914785    0.374482    11.00000   -1.20000
H1B2  2    0.508112    0.859102    0.388737    11.00000   -1.20000
AFIX   0
C2B   1    0.464633    0.874354    0.346315    11.00000    0.06989    0.04073 =
         0.07449    0.00175   -0.02217    0.01465
AFIX  23
H2B1  2    0.422504    0.851579    0.349211    11.00000   -1.20000
H2B2  2    0.501302    0.852860    0.335786    11.00000   -1.20000
AFIX   0
CL1B  7    0.426180    0.924156    0.400189    11.00000    0.05719    0.06430 =
         0.05963    0.01690    0.00451    0.00532
CL2B  7    0.441562    0.929020    0.321954    11.00000    0.04263    0.04835 =
         0.06218    0.00822   -0.00895    0.00047
C1C   1    0.192939    0.451668    0.475027    11.00000    0.08482    0.08245 =
         0.05682    0.02089    0.00891   -0.01295
AFIX  23
H1C1  2    0.189103    0.456458    0.497786    11.00000   -1.20000
H1C2  2    0.158400    0.424181    0.468732    11.00000   -1.20000
AFIX   0
C2C   1    0.267515    0.432818    0.466982    11.00000    0.11610    0.09283 =
         0.04586    0.01268   -0.00189    0.02984
AFIX  23
H2C1  2    0.278860    0.401421    0.479876    11.00000   -1.20000
H2C2  2    0.301505    0.461196    0.472444    11.00000   -1.20000
AFIX   0
CL1C  7    0.172049    0.511983    0.456343    11.00000    0.11868    0.15443 =
         0.09777    0.03974    0.01994    0.05599
CL2C  7    0.279033    0.416105    0.427726    11.00000    0.09233    0.09179 =
         0.07318   -0.00494    0.01679   -0.03977
N1    3    0.499639    0.423340    0.378522    11.00000    0.02838    0.03345 =
         0.04754    0.00764    0.00461   -0.00043
C111  1    0.440752    0.394780    0.360892    11.00000    0.03095    0.04086 =
         0.04582    0.00448    0.00213    0.00001
AFIX  23
H11C  2    0.395065    0.404038    0.370706    11.00000   -1.20000
H11D  2    0.439703    0.408620    0.339378    11.00000   -1.20000
AFIX   0
C112  1    0.446300    0.335288    0.359439    11.00000    0.03089    0.03891 =
         0.06421    0.00006    0.00686   -0.00147
AFIX  23
H11E  2    0.438020    0.320100    0.380330    11.00000   -1.20000
H11F  2    0.494417    0.325037    0.352680    11.00000   -1.20000
AFIX   0
C113  1    0.391976    0.313286    0.336701    11.00000    0.09548    0.04600 =
         0.07373   -0.00943   -0.02933   -0.00220
AFIX  23
H11G  2    0.344153    0.324234    0.343488    11.00000   -1.20000
H11H  2    0.400534    0.328893    0.315937    11.00000   -1.20000
AFIX   0
C114  1    0.394262    0.253236    0.334127    11.00000    0.06036    0.05314 =
         0.06623   -0.00836   -0.00120   -0.00926
AFIX  33
H11I  2    0.358387    0.241322    0.319262    11.00000   -1.50000
H11J  2    0.441141    0.242136    0.326946    11.00000   -1.50000
H11K  2    0.384734    0.237475    0.354509    11.00000   -1.50000
AFIX   0
C121  1    0.571920    0.411789    0.364011    11.00000    0.02882    0.03393 =
         0.07045    0.00504    0.00726    0.00261
AFIX  23
H12C  2    0.607821    0.433724    0.374737    11.00000   -1.20000
H12D  2    0.583821    0.374111    0.367905    11.00000   -1.20000
AFIX   0
C122  1    0.577307    0.422147    0.329405    11.00000    0.03680    0.04102 =
         0.06664   -0.01047    0.01138   -0.00101
AFIX  23
H12E  2    0.561884    0.458861    0.324806    11.00000   -1.20000
H12F  2    0.545948    0.397419    0.318029    11.00000   -1.20000
AFIX   0
C123  1    0.653908    0.414391    0.318711    11.00000    0.05031    0.03774 =
         0.10918   -0.01572    0.03973   -0.00721
AFIX  23
H12G  2    0.684867    0.439733    0.329832    11.00000   -1.20000
H12H  2    0.669563    0.378005    0.324000    11.00000   -1.20000
AFIX   0
C124  1    0.661033    0.422869    0.284370    11.00000    0.08501    0.11232 =
         0.09820   -0.04870    0.05303   -0.03630
AFIX  33
H12I  2    0.710416    0.417665    0.278212    11.00000   -1.50000
H12J  2    0.631024    0.397405    0.273318    11.00000   -1.50000
H12K  2    0.646313    0.459075    0.279144    11.00000   -1.50000
AFIX   0
C131  1    0.486183    0.483307    0.376447    11.00000    0.04053    0.03070 =
         0.04282    0.00727    0.00227    0.00322
AFIX  23
H13A  2    0.529683    0.502145    0.382913    11.00000   -1.20000
H13B  2    0.477003    0.492606    0.354475    11.00000   -1.20000
AFIX   0
C132  1    0.424430    0.503584    0.396203    11.00000    0.03627    0.03825 =
         0.04266    0.00374    0.00506    0.00435
AFIX  23
H13C  2    0.383218    0.479739    0.393745    11.00000   -1.20000
H13D  2    0.438107    0.503847    0.418396    11.00000   -1.20000
AFIX   0
C133  1    0.404924    0.559276    0.385938    11.00000    0.05820    0.05077 =
         0.03725   -0.00038   -0.00661    0.01784
AFIX  23
H13E  2    0.381549    0.557861    0.365383    11.00000   -1.20000
H13F  2    0.448272    0.581012    0.383917    11.00000   -1.20000
AFIX   0
C134  1    0.354805    0.584991    0.409775    11.00000    0.09336    0.08585 =
         0.04963   -0.00586    0.00092    0.05042
AFIX  33
H13G  2    0.342560    0.620920    0.402917    11.00000   -1.50000
H13H  2    0.311683    0.563653    0.411538    11.00000   -1.50000
H13I  2    0.378283    0.586761    0.430037    11.00000   -1.50000
AFIX   0
C141  1    0.498737    0.404841    0.411853    11.00000    0.03203    0.03623 =
         0.05217    0.01056   -0.00619   -0.00572
AFIX  23
H14B  2    0.508422    0.366232    0.412164    11.00000   -1.20000
H14C  2    0.450514    0.410183    0.420214    11.00000   -1.20000
AFIX   0
C142  1    0.551239    0.432197    0.433623    11.00000    0.03612    0.04522 =
         0.06260    0.01327   -0.00830   -0.00705
AFIX  23
H14D  2    0.599982    0.421772    0.427900    11.00000   -1.20000
H14E  2    0.547176    0.471157    0.431236    11.00000   -1.20000
AFIX   0
C143  1    0.537278    0.417143    0.467269    11.00000    0.05396    0.04573 =
         0.04856    0.00871   -0.01576   -0.00535
AFIX  23
H14F  2    0.538755    0.377991    0.469094    11.00000   -1.20000
H14G  2    0.575849    0.431641    0.480286    11.00000   -1.20000
AFIX   0
C144  1    0.468488    0.436325    0.479800    11.00000    0.07281    0.05976 =
         0.05483   -0.00335   -0.00605   -0.00176
AFIX  33
H14H  2    0.463590    0.425031    0.501473    11.00000   -1.50000
H14I  2    0.466886    0.475155    0.478692    11.00000   -1.50000
H14J  2    0.429727    0.421410    0.467480    11.00000   -1.50000
AFIX   0
N2    3    0.448857    0.715294    0.266053    11.00000    0.05353    0.09740 =
         0.03150   -0.00992   -0.01959    0.01162
C211  1    0.469321    0.690481    0.234745    11.00000    0.05251    0.07347 =
         0.03963   -0.00670   -0.02105    0.00729
AFIX  23
H21A  2    0.428607    0.669701    0.226951    11.00000   -1.20000
H21B  2    0.478220    0.719449    0.219711    11.00000   -1.20000
AFIX   0
C212  1    0.533974    0.654449    0.235499    11.00000    0.07595    0.12122 =
         0.04724   -0.01006   -0.02745    0.03036
AFIX  23
H21C  2    0.576784    0.676070    0.239340    11.00000   -1.20000
H21D  2    0.529190    0.628743    0.252761    11.00000   -1.20000
AFIX   0
C213  1    0.542245    0.624602    0.205121    11.00000    0.07752    0.09999 =
         0.06176   -0.01747   -0.02167    0.03346
AFIX  23
H21E  2    0.496551    0.607882    0.199661    11.00000   -1.20000
H21F  2    0.554273    0.650154    0.188473    11.00000   -1.20000
AFIX   0
C214  1    0.598529    0.582337    0.206501    11.00000    0.09609    0.12669 =
         0.09273   -0.02080   -0.02245    0.04892
AFIX  33
H21G  2    0.601618    0.564388    0.186355    11.00000   -1.50000
H21H  2    0.644155    0.598715    0.211426    11.00000   -1.50000
H21I  2    0.586410    0.556427    0.222618    11.00000   -1.50000
AFIX   0
C221  1    0.432031    0.673007    0.289436    11.00000    0.05963    0.12189 =
         0.05511    0.01673   -0.01664    0.01821
AFIX  23
H22A  2    0.475369    0.652232    0.293708    11.00000   -1.20000
H22B  2    0.417274    0.690110    0.309094    11.00000   -1.20000
AFIX   0
C222  1    0.375244    0.636218    0.279053    11.00000    0.10614    0.09572 =
         0.06290    0.02003   -0.00285    0.01624
AFIX  23
H22C  2    0.335869    0.656816    0.269886    11.00000   -1.20000
H22D  2    0.393947    0.612021    0.262910    11.00000   -1.20000
AFIX   0
C223  1    0.348908    0.604794    0.305817    11.00000    0.12628    0.12605 =
         0.07452    0.00933   -0.00123    0.01976
AFIX  23
H22E  2    0.389413    0.589840    0.317449    11.00000   -1.20000
H22F  2    0.319631    0.574941    0.298201    11.00000   -1.20000
AFIX   0
C224  1    0.303658    0.640912    0.327916    11.00000    0.13975    0.14138 =
         0.09608   -0.00053    0.00480    0.01604
AFIX  33
H22G  2    0.286546    0.619798    0.345490    11.00000   -1.50000
H22H  2    0.332922    0.670173    0.335630    11.00000   -1.50000
H22I  2    0.263271    0.655303    0.316418    11.00000   -1.50000
AFIX   0
C231  1    0.384953    0.750266    0.259655    11.00000    0.06361    0.08264 =
         0.03286   -0.01281   -0.01130    0.01110
AFIX  23
H23A  2    0.399185    0.779214    0.245421    11.00000   -1.20000
H23B  2    0.348447    0.728839    0.248971    11.00000   -1.20000
AFIX   0
C232  1    0.352931    0.774411    0.288621    11.00000    0.05596    0.13583 =
         0.07206   -0.04319   -0.01030    0.02443
AFIX  23
H23C  2    0.324480    0.746926    0.299284    11.00000   -1.20000
H23D  2    0.391696    0.784805    0.302818    11.00000   -1.20000
AFIX   0
C233  1    0.307873    0.820999    0.283086    11.00000    0.12532    0.11427 =
         0.08726   -0.01447    0.00743    0.01264
AFIX  23
H23E  2    0.338820    0.850841    0.276858    11.00000   -1.20000
H23F  2    0.285592    0.830908    0.303066    11.00000   -1.20000
AFIX   0
C234  1    0.251150    0.816022    0.259547    11.00000    0.10596    0.07071 =
         0.10088   -0.00036    0.01536    0.01911
AFIX  33
H23G  2    0.225185    0.849587    0.258107    11.00000   -1.50000
H23H  2    0.272097    0.807601    0.239322    11.00000   -1.50000
H23I  2    0.218644    0.787585    0.265640    11.00000   -1.50000
AFIX   0
C241  1    0.511440    0.746399    0.278373    11.00000    0.05972    0.11343 =
         0.04351   -0.02496   -0.01118   -0.00748
AFIX  23
H24A  2    0.547502    0.720325    0.285065    11.00000   -1.20000
H24B  2    0.495431    0.765273    0.297272    11.00000   -1.20000
AFIX   0
C242  1    0.548670    0.787119    0.257691    11.00000    0.09042    0.10460 =
         0.07721   -0.00988   -0.01794    0.01526
AFIX  23
H24C  2    0.599017    0.789188    0.263839    11.00000   -1.20000
H24D  2    0.546838    0.774649    0.235902    11.00000   -1.20000
AFIX   0
C243  1    0.517094    0.841554    0.259376    11.00000    0.11141    0.12916 =
         0.12785    0.01689    0.00764    0.02312
AFIX  23
H24H  2    0.505079    0.848958    0.281331    11.00000   -1.20000
H24I  2    0.472269    0.841285    0.247515    11.00000   -1.20000
AFIX   0
C244  1    0.561673    0.886650    0.247522    11.00000    0.08756    0.11916 =
         0.09769   -0.03042   -0.01646   -0.00736
AFIX  33
H24E  2    0.535662    0.920059    0.249798    11.00000   -1.50000
H24F  2    0.605664    0.888485    0.259491    11.00000   -1.50000
H24G  2    0.572736    0.880784    0.225553    11.00000   -1.50000
AFIX   0
N3    3    0.423213    0.757930    0.473747    11.00000    0.02964    0.03969 =
         0.02457   -0.00066    0.00796   -0.00303
C311  1    0.493061    0.727759    0.473721    11.00000    0.03010    0.04357 =
         0.04314    0.01312    0.00586    0.00369
AFIX  23
H31A  2    0.485262    0.693593    0.462896    11.00000   -1.20000
H31B  2    0.527192    0.748325    0.461115    11.00000   -1.20000
AFIX   0
C312  1    0.527328    0.715870    0.504353    11.00000    0.04703    0.11661 =
         0.05666    0.04307    0.00847    0.01116
AFIX  23
H31C  2    0.489511    0.714704    0.520230    11.00000   -1.20000
H31D  2    0.547599    0.679717    0.503035    11.00000   -1.20000
AFIX   0
C313  1    0.583253    0.751444    0.516041    11.00000    0.05450    0.17226 =
         0.04166    0.01121   -0.00149    0.02376
AFIX  23
H31E  2    0.562317    0.785899    0.522166    11.00000   -1.20000
H31F  2    0.618300    0.758104    0.499418    11.00000   -1.20000
AFIX   0
C314  1    0.620957    0.725424    0.544843    11.00000    0.05233    0.18585 =
         0.03188    0.00196   -0.00159    0.03923
AFIX  33
H31G  2    0.658017    0.749260    0.552478    11.00000   -1.50000
H31H  2    0.586233    0.719272    0.561344    11.00000   -1.50000
H31I  2    0.642101    0.691535    0.538642    11.00000   -1.50000
AFIX   0
C321  1    0.429536    0.810245    0.490170    11.00000    0.03185    0.05167 =
         0.03033   -0.01102    0.00664   -0.00081
AFIX  23
H32A  2    0.444296    0.803466    0.511869    11.00000   -1.20000
H32B  2    0.382202    0.826953    0.490865    11.00000   -1.20000
AFIX   0
C322  1    0.481180    0.849587    0.475759    11.00000    0.03950    0.03454 =
         0.03253   -0.00464    0.00319    0.00294
AFIX  23
H32C  2    0.461268    0.863298    0.456068    11.00000   -1.20000
H32D  2    0.526083    0.831198    0.470903    11.00000   -1.20000
AFIX   0
C323  1    0.495904    0.895892    0.497649    11.00000    0.04092    0.04136 =
         0.04478   -0.01383   -0.00087    0.00502
AFIX  23
H32E  2    0.450506    0.911506    0.504524    11.00000   -1.20000
H32F  2    0.521016    0.882647    0.516272    11.00000   -1.20000
AFIX   0
C324  1    0.539487    0.937769    0.482374    11.00000    0.05713    0.03903 =
         0.05694   -0.01491   -0.00260    0.00190
AFIX  33
H32G  2    0.547895    0.966808    0.497059    11.00000   -1.50000
H32H  2    0.584831    0.922583    0.475886    11.00000   -1.50000
H32I  2    0.514364    0.951425    0.464145    11.00000   -1.50000
AFIX   0
C331  1    0.403619    0.765627    0.439821    11.00000    0.03786    0.02968 =
         0.02507   -0.00202    0.00605    0.00039
AFIX  23
H33A  2    0.400252    0.730289    0.429878    11.00000   -1.20000
H33B  2    0.442368    0.785197    0.429448    11.00000   -1.20000
AFIX   0
C332  1    0.334815    0.795251    0.434120    11.00000    0.03598    0.07252 =
         0.03307   -0.00201    0.00297    0.01049
AFIX  23
H33C  2    0.297080    0.779595    0.447151    11.00000   -1.20000
H33D  2    0.340651    0.832823    0.440340    11.00000   -1.20000
AFIX   0
C333  1    0.312810    0.792740    0.400222    11.00000    0.04811    0.08310 =
         0.03976    0.00129   -0.00456    0.01064
AFIX  23
H33E  2    0.278751    0.821816    0.396327    11.00000   -1.20000
H33F  2    0.355078    0.799827    0.387318    11.00000   -1.20000
AFIX   0
C334  1    0.281003    0.743277    0.389536    11.00000    0.07287    0.11662 =
         0.06795   -0.01375   -0.00327    0.00768
AFIX  33
H33G  2    0.269081    0.746356    0.367460    11.00000   -1.50000
H33H  2    0.314579    0.714085    0.392462    11.00000   -1.50000
H33I  2    0.237976    0.736154    0.401503    11.00000   -1.50000
AFIX   0
C341  1    0.366333    0.726998    0.491054    11.00000    0.03437    0.06307 =
         0.02698    0.00529    0.00903   -0.01288
AFIX  23
H34A  2    0.323059    0.749040    0.491916    11.00000   -1.20000
H34B  2    0.382462    0.721375    0.512678    11.00000   -1.20000
AFIX   0
C342  1    0.347070    0.673202    0.477147    11.00000    0.08143    0.10071 =
         0.03327    0.01211    0.00167   -0.06062
AFIX  23
H34C  2    0.331366    0.678054    0.455399    11.00000   -1.20000
H34D  2    0.389330    0.650033    0.477017    11.00000   -1.20000
AFIX   0
C343  1    0.288544    0.646779    0.495716    11.00000    0.08350    0.13234 =
         0.05574    0.03504   -0.00794   -0.06296
AFIX  23
H34E  2    0.294170    0.607774    0.494465    11.00000   -1.20000
H34F  2    0.292925    0.657213    0.517799    11.00000   -1.20000
AFIX   0
C344  1    0.219398    0.661050    0.484650    11.00000    0.09181    0.16019 =
         0.07735    0.01329    0.01265   -0.03223
AFIX  33
H34G  2    0.183428    0.643172    0.497251    11.00000   -1.50000
H34H  2    0.213198    0.699569    0.486244    11.00000   -1.50000
H34I  2    0.214442    0.650136    0.462913    11.00000   -1.50000
AFIX   0
HKLF    4


REM  exp_1263_abscoor_a.res in Pbca
REM wR2 = 0.1583, GooF = S = 1.033, Restrained GooF = 1.045 for all data
REM R1 = 0.0540 for 22011 Fo > 4sig(Fo) and 0.0865 for all 31297 data
REM 1117 parameters refined using 95 restraints

END

WGHT      0.0749     78.6183

REM Highest difference peak  2.780,  deepest hole -1.853,  1-sigma level  0.167
Q1    1   0.3182  0.4606  0.4589  11.00000  0.05    2.78
Q2    1   0.2329  0.6178  0.4796  11.00000  0.05    2.51
Q3    1   0.5827  0.5058  0.2385  11.00000  0.05    1.62
Q4    1   0.1863  0.5219  0.4594  11.00000  0.05    1.14
Q5    1   0.2655  0.6637  0.5012  11.00000  0.05    1.12
Q6    1   0.5892  0.6990  0.5183  11.00000  0.05    1.05
Q7    1   0.1425  0.4745  0.4622  11.00000  0.05    0.92
Q8    1   0.5175  0.7392  0.5197  11.00000  0.05    0.89
Q9    1   0.5694  0.8444  0.2607  11.00000  0.05    0.84
Q10   1   0.2374  0.8024  0.3938  11.00000  0.05    0.84
;
_shelx_res_checksum              19638

_shelx_fab_file                  
;
    2    0    0   -249.61      0.00
    4    0    0     89.35      0.00
    6    0    0     -1.53      0.00
    8    0    0     -3.40      0.00
   10    0    0    -13.27      0.00
   12    0    0     10.91      0.00
   14    0    0      0.23      0.00
   16    0    0     -7.65      0.00
   18    0    0      1.79      0.00
   20    0    0      0.45      0.00
   22    0    0     -1.54      0.00
   24    0    0      5.65      0.00
   26    0    0     -7.10      0.00
    2    1    0     48.07      0.00
    4    1    0    -45.81      0.00
    6    1    0     14.43      0.00
    8    1    0     -2.52      0.00
   10    1    0      0.07      0.00
   12    1    0     -3.27      0.00
   14    1    0      2.67      0.00
   16    1    0     -2.35      0.00
   18    1    0      1.35      0.00
   20    1    0      0.96      0.00
   22    1    0     -1.33      0.00
   24    1    0      1.39      0.00
   26    1    0     -0.89      0.00
    2    2    0   -172.94      0.00
    4    2    0     68.78      0.00
    6    2    0     -7.22      0.00
    8    2    0     -2.68      0.00
   10    2    0     -8.38      0.00
   12    2    0      4.49      0.00
   14    2    0      5.15      0.00
   16    2    0     -9.14      0.00
   18    2    0      1.53      0.00
   20    2    0      0.41      0.00
   22    2    0     -0.92      0.00
   24    2    0      4.68      0.00
   26    2    0     -7.50      0.00
    2    3    0     96.33      0.00
    4    3    0    -93.22      0.00
    6    3    0     28.34      0.00
    8    3    0     -3.42      0.00
   10    3    0     -2.00      0.00
   12    3    0     -9.04      0.00
   14    3    0      7.15      0.00
   16    3    0     -2.68      0.00
   18    3    0     -0.54      0.00
   20    3    0      3.83      0.00
   22    3    0     -3.13      0.00
   24    3    0      2.85      0.00
   26    3    0     -1.30      0.00
    0    4    0    144.85      0.00
    2    4    0    -38.80      0.00
    4    4    0     28.94      0.00
    6    4    0    -15.35      0.00
    8    4    0     -3.64      0.00
   10    4    0      4.58      0.00
   12    4    0     -9.17      0.00
   14    4    0     11.59      0.00
   16    4    0     -9.36      0.00
   18    4    0      1.90      0.00
   20    4    0     -1.58      0.00
   22    4    0      1.59      0.00
   24    4    0      0.63      0.00
   26    4    0     -5.04      0.00
    2    5    0     75.42      0.00
    4    5    0    -74.84      0.00
    6    5    0     21.28      0.00
    8    5    0      0.07      0.00
   10    5    0     -6.18      0.00
   12    5    0    -10.17      0.00
   14    5    0      7.84      0.00
   16    5    0      1.26      0.00
   18    5    0     -6.20      0.00
   20    5    0      6.94      0.00
   22    5    0     -3.13      0.00
   24    5    0      1.42      0.00
   26    5    0     -0.56      0.00
    0    6    0     15.67      0.00
    2    6    0     26.62      0.00
    4    6    0      6.54      0.00
    6    6    0    -19.68      0.00
    8    6    0     -5.13      0.00
   10    6    0     16.14      0.00
   12    6    0    -18.40      0.00
   14    6    0     10.78      0.00
   16    6    0     -4.53      0.00
   18    6    0      2.42      0.00
   20    6    0     -5.00      0.00
   22    6    0      4.44      0.00
   24    6    0     -3.99      0.00
   26    6    0      0.36      0.00
    2    7    0     35.99      0.00
    4    7    0    -35.40      0.00
    6    7    0      9.05      0.00
    8    7    0      1.18      0.00
   10    7    0     -9.24      0.00
   12    7    0     -2.97      0.00
   14    7    0      2.79      0.00
   16    7    0      2.87      0.00
   18    7    0     -7.59      0.00
   20    7    0      7.77      0.00
   22    7    0     -3.31      0.00
   24    7    0     -0.56      0.00
   26    7    0     -0.01      0.00
    0    8    0    -17.53      0.00
    2    8    0     26.58      0.00
    4    8    0      7.42      0.00
    6    8    0    -22.85      0.00
    8    8    0     -0.94      0.00
   10    8    0     14.70      0.00
   12    8    0    -16.75      0.00
   14    8    0      6.73      0.00
   16    8    0      1.66      0.00
   18    8    0     -0.11      0.00
   20    8    0     -4.89      0.00
   22    8    0      4.36      0.00
   24    8    0     -4.15      0.00
   26    8    0      1.75      0.00
    2    9    0      1.13      0.00
    4    9    0      1.92      0.00
    6    9    0     -3.01      0.00
    8    9    0      2.05      0.00
   10    9    0    -12.14      0.00
   12    9    0      7.46      0.00
   14    9    0     -5.08      0.00
   16    9    0      3.39      0.00
   18    9    0     -5.93      0.00
   20    9    0      6.70      0.00
   22    9    0     -5.39      0.00
   24    9    0      0.08      0.00
   26    9    0     -0.07      0.00
    0   10    0    -13.38      0.00
    2   10    0      9.36      0.00
    4   10    0     12.36      0.00
    6   10    0    -20.32      0.00
    8   10    0      6.22      0.00
   10   10    0      2.88      0.00
   12   10    0     -8.31      0.00
   14   10    0      4.02      0.00
   16   10    0      5.05      0.00
   18   10    0     -3.47      0.00
   20   10    0     -1.69      0.00
   22   10    0      1.53      0.00
   24   10    0     -1.39      0.00
    2   11    0    -20.61      0.00
    4   11    0     25.55      0.00
    6   11    0    -13.01      0.00
    8   11    0      6.25      0.00
   10   11    0    -15.32      0.00
   12   11    0     12.97      0.00
   14   11    0    -10.18      0.00
   16   11    0      4.31      0.00
   18   11    0     -4.39      0.00
   20   11    0      4.16      0.00
   22   11    0     -6.00      0.00
   24   11    0      0.99      0.00
    0   12    0      2.89      0.00
    2   12    0     -6.53      0.00
    4   12    0     12.87      0.00
    6   12    0    -12.36      0.00
    8   12    0      9.82      0.00
   10   12    0     -6.63      0.00
   12   12    0     -2.71      0.00
   14   12    0      4.60      0.00
   16   12    0      3.20      0.00
   18   12    0     -2.55      0.00
   20   12    0     -0.12      0.00
   22   12    0     -1.22      0.00
   24   12    0      0.24      0.00
    2   13    0    -22.55      0.00
    4   13    0     28.24      0.00
    6   13    0    -15.62      0.00
    8   13    0      7.04      0.00
   10   13    0    -13.23      0.00
   12   13    0     10.68      0.00
   14   13    0     -9.70      0.00
   16   13    0      2.29      0.00
   18   13    0     -1.40      0.00
   20   13    0      0.58      0.00
   22   13    0     -2.73      0.00
   24   13    0     -1.64      0.00
    0   14    0     13.24      0.00
    2   14    0    -15.34      0.00
    4   14    0     11.73      0.00
    6   14    0     -3.90      0.00
    8   14    0      6.80      0.00
   10   14    0     -7.59      0.00
   12   14    0     -5.22      0.00
   14   14    0     11.00      0.00
   16   14    0     -3.62      0.00
   18   14    0      0.17      0.00
   20   14    0      0.10      0.00
   22   14    0     -1.87      0.00
   24   14    0      0.02      0.00
    2   15    0    -17.78      0.00
    4   15    0     22.25      0.00
    6   15    0    -12.34      0.00
    8   15    0      1.84      0.00
   10   15    0     -4.43      0.00
   12   15    0      2.44      0.00
   14   15    0     -6.11      0.00
   16   15    0      0.43      0.00
   18   15    0      1.18      0.00
   20   15    0     -2.28      0.00
   22   15    0      1.19      0.00
   24   15    0     -4.39      0.00
    0   16    0     16.77      0.00
    2   16    0    -19.46      0.00
    4   16    0      8.51      0.00
    6   16    0      5.96      0.00
    8   16    0     -2.43      0.00
   10   16    0     -2.82      0.00
   12   16    0     -9.76      0.00
   14   16    0     16.08      0.00
   16   16    0     -9.49      0.00
   18   16    0      1.45      0.00
   20   16    0      0.33      0.00
   22   16    0     -0.92      0.00
   24   16    0     -0.67      0.00
    2   17    0    -13.10      0.00
    4   17    0     14.01      0.00
    6   17    0     -6.63      0.00
    8   17    0     -1.90      0.00
   10   17    0      3.02      0.00
   12   17    0     -5.95      0.00
   14   17    0     -1.99      0.00
   16   17    0      1.07      0.00
   18   17    0      1.59      0.00
   20   17    0     -3.00      0.00
   22   17    0      2.63      0.00
    0   18    0     18.66      0.00
    2   18    0    -21.07      0.00
    4   18    0      3.48      0.00
    6   18    0     13.32      0.00
    8   18    0    -10.02      0.00
   10   18    0      1.46      0.00
   12   18    0     -8.04      0.00
   14   18    0     11.37      0.00
   16   18    0    -10.61      0.00
   18   18    0      3.32      0.00
   20   18    0     -0.02      0.00
   22   18    0     -0.70      0.00
    2   19    0     -4.70      0.00
    4   19    0      2.52      0.00
    6   19    0      0.26      0.00
    8   19    0     -2.22      0.00
   10   19    0      4.65      0.00
   12   19    0     -9.25      0.00
   14   19    0      2.82      0.00
   16   19    0      0.35      0.00
   18   19    0      0.59      0.00
   20   19    0     -0.40      0.00
   22   19    0      2.47      0.00
    0   20    0     14.10      0.00
    2   20    0    -16.71      0.00
    4   20    0     -0.38      0.00
    6   20    0     13.07      0.00
    8   20    0     -9.35      0.00
   10   20    0      2.08      0.00
   12   20    0     -2.68      0.00
   14   20    0      2.44      0.00
   16   20    0     -7.46      0.00
   18   20    0      3.56      0.00
   20   20    0      0.38      0.00
   22   20    0     -1.18      0.00
    2   21    0      3.99      0.00
    4   21    0     -6.72      0.00
    6   21    0      5.37      0.00
    8   21    0     -2.07      0.00
   10   21    0      3.07      0.00
   12   21    0     -6.84      0.00
   14   21    0      4.63      0.00
   16   21    0      1.16      0.00
   18   21    0     -2.78      0.00
   20   21    0      4.01      0.00
    0   22    0      5.62      0.00
    2   22    0     -9.36      0.00
    4   22    0     -0.49      0.00
    6   22    0      7.65      0.00
    8   22    0     -3.74      0.00
   10   22    0      1.18      0.00
   12   22    0      0.42      0.00
   14   22    0     -3.99      0.00
   16   22    0     -0.21      0.00
   18   22    0     -0.36      0.00
   20   22    0      1.35      0.00
    2   23    0      8.87      0.00
    4   23    0    -11.28      0.00
    6   23    0      6.67      0.00
    8   23    0     -0.56      0.00
   10   23    0     -0.24      0.00
   12   23    0     -1.06      0.00
   14   23    0      0.77      0.00
   16   23    0      4.97      0.00
   18   23    0     -4.65      0.00
   20   23    0      5.59      0.00
    0   24    0     -0.81      0.00
    2   24    0     -3.53      0.00
    4   24    0      3.08      0.00
    6   24    0     -0.51      0.00
    8   24    0      2.28      0.00
   10   24    0      0.54      0.00
   12   24    0      1.62      0.00
   14   24    0     -6.93      0.00
   16   24    0      5.56      0.00
   18   24    0     -2.68      0.00
   20   24    0      0.80      0.00
    2   25    0      7.84      0.00
    4   25    0     -9.93      0.00
    6   25    0      3.88      0.00
    8   25    0      1.60      0.00
   10   25    0     -2.35      0.00
   12   25    0      1.93      0.00
   14   25    0     -1.12      0.00
   16   25    0      4.10      0.00
   18   25    0     -0.67      0.00
    0   26    0     -4.19      0.00
    2   26    0      1.03      0.00
    4   26    0      5.26      0.00
    6   26    0     -7.11      0.00
    8   26    0      5.14      0.00
   10   26    0      0.72      0.00
   12   26    0      2.00      0.00
   14   26    0     -5.02      0.00
   16   26    0      3.85      0.00
   18   26    0     -0.35      0.00
    2   27    0      1.80      0.00
    4   27    0     -2.73      0.00
    6   27    0     -0.95      0.00
    8   27    0      1.40      0.00
   10   27    0     -1.10      0.00
   12   27    0     -0.04      0.00
   14   27    0      2.22      0.00
   16   27    0     -0.33      0.00
    0   28    0     -3.47      0.00
    2   28    0      3.23      0.00
    4   28    0      2.84      0.00
    6   28    0     -6.79      0.00
    8   28    0      2.38      0.00
   10   28    0      2.21      0.00
   12   28    0      0.94      0.00
   14   28    0     -0.57      0.00
   16   28    0     -0.59      0.00
    2   29    0     -0.93      0.00
    4   29    0      0.98      0.00
    6   29    0     -2.50      0.00
    8   29    0      0.33      0.00
   10   29    0     -1.56      0.00
   12   29    0      0.41      0.00
   14   29    0      2.70      0.00
   16   29    0     -0.18      0.00
    0   30    0     -2.04      0.00
    2   30    0      3.52      0.00
    4   30    0     -0.71      0.00
    6   30    0     -3.53      0.00
    8   30    0     -0.47      0.00
   10   30    0      2.23      0.00
   12   30    0      0.02      0.00
   14   30    0      1.52      0.00
    2   31    0      1.73      0.00
    4   31    0     -1.50      0.00
    6   31    0     -1.09      0.00
    8   31    0      1.38      0.00
   10   31    0     -5.00      0.00
   12   31    0      4.15      0.00
    0   32    0     -3.77      0.00
    2   32    0      4.17      0.00
    4   32    0     -2.08      0.00
    6   32    0     -2.59      0.00
    8   32    0      0.74      0.00
   10   32    0     -0.33      0.00
   12   32    0      0.84      0.00
    2   33    0      1.67      0.00
    4   33    0     -0.65      0.00
    6   33    0     -2.01      0.00
    8   33    0      2.94      0.00
   10   33    0     -5.73      0.00
    0   34    0     -3.86      0.00
    2   34    0      2.79      0.00
    4   34    0     -1.29      0.00
    6   34    0     -1.52      0.00
    8   34    0      1.42      0.00
    2   35    0     -1.90      0.00
    4   35    0      3.27      0.00
    6   35    0     -3.19      0.00
    2    1    1     20.66      0.00
    3    1    1    -72.04      0.00
    4    1    1    -65.57      0.00
    5    1    1     42.24      0.00
    6    1    1      7.89      0.00
    7    1    1      4.02      0.00
    8    1    1     24.41      0.00
    9    1    1    -14.49      0.00
   10    1    1     -8.21      0.00
   11    1    1      0.51      0.00
   12    1    1    -14.92      0.00
   13    1    1     10.61      0.00
   14    1    1     11.48      0.00
   15    1    1     -8.83      0.00
   16    1    1     -9.11      0.00
   17    1    1      3.42      0.00
   18    1    1      5.45      0.00
   19    1    1      0.52      0.00
   20    1    1      0.00      0.00
   21    1    1     -0.55      0.00
   22    1    1      4.14      0.00
   23    1    1     -0.59      0.00
   24    1    1     -3.44      0.00
   25    1    1     -0.04      0.00
   26    1    1      0.99      0.00
   27    1    1     -0.43      0.00
    1    2    1      6.82      0.00
    2    2    1    -41.89      0.00
    3    2    1     24.79      0.00
    4    2    1     50.17      0.00
    5    2    1    -42.10      0.00
    6    2    1    -47.70      0.00
    7    2    1     27.86      0.00
    8    2    1     16.44      0.00
    9    2    1     -5.32      0.00
   10    2    1      4.95      0.00
   11    2    1     -4.69      0.00
   12    2    1     -6.55      0.00
   13    2    1      3.19      0.00
   14    2    1      1.51      0.00
   15    2    1      1.48      0.00
   16    2    1      3.20      0.00
   17    2    1     -3.82      0.00
   18    2    1     -3.74      0.00
   19    2    1      3.38      0.00
   20    2    1      2.65      0.00
   21    2    1     -2.32      0.00
   22    2    1     -2.60      0.00
   23    2    1      0.74      0.00
   24    2    1      0.08      0.00
   25    2    1      0.01      0.00
   26    2    1      0.17      0.00
    1    3    1      4.32      0.00
    2    3    1     -8.85      0.00
    3    3    1    -26.24      0.00
    4    3    1    -36.15      0.00
    5    3    1     20.67      0.00
    6    3    1     14.90      0.00
    7    3    1     -3.43      0.00
    8    3    1      3.81      0.00
    9    3    1     -0.43      0.00
   10    3    1      6.06      0.00
   11    3    1     -6.06      0.00
   12    3    1    -16.65      0.00
   13    3    1      8.85      0.00
   14    3    1      7.55      0.00
   15    3    1     -4.18      0.00
   16    3    1     -4.71      0.00
   17    3    1      0.67      0.00
   18    3    1      3.14      0.00
   19    3    1      0.59      0.00
   20    3    1     -0.41      0.00
   21    3    1      0.11      0.00
   22    3    1      3.40      0.00
   23    3    1     -0.70      0.00
   24    3    1     -2.09      0.00
   25    3    1     -0.41      0.00
   26    3    1     -0.96      0.00
    0    4    1     30.80      0.00
    1    4    1     -3.62      0.00
    2    4    1    -60.19      0.00
    3    4    1     33.34      0.00
    4    4    1     55.93      0.00
    5    4    1    -49.17      0.00
    6    4    1    -52.95      0.00
    7    4    1     31.08      0.00
    8    4    1     14.53      0.00
    9    4    1     -1.05      0.00
   10    4    1     15.67      0.00
   11    4    1    -11.29      0.00
   12    4    1    -13.64      0.00
   13    4    1      5.14      0.00
   14    4    1      2.51      0.00
   15    4    1      3.06      0.00
   16    4    1      4.01      0.00
   17    4    1     -4.29      0.00
   18    4    1     -2.64      0.00
   19    4    1      1.85      0.00
   20    4    1      0.37      0.00
   21    4    1     -0.54      0.00
   22    4    1     -1.34      0.00
   23    4    1     -0.30      0.00
   24    4    1     -0.61      0.00
   25    4    1      0.22      0.00
   26    4    1      0.93      0.00
    1    5    1    -11.08      0.00
    2    5    1    -19.71      0.00
    3    5    1      4.82      0.00
    4    5    1    -19.41      0.00
    5    5    1     10.25      0.00
    6    5    1     30.96      0.00
    7    5    1    -18.94      0.00
    8    5    1    -24.66      0.00
    9    5    1     18.52      0.00
   10    5    1     22.51      0.00
   11    5    1    -11.82      0.00
   12    5    1    -14.09      0.00
   13    5    1      4.04      0.00
   14    5    1      1.27      0.00
   15    5    1      0.32      0.00
   16    5    1     -2.61      0.00
   17    5    1      0.06      0.00
   18    5    1      2.30      0.00
   19    5    1     -0.29      0.00
   20    5    1      0.17      0.00
   21    5    1      0.34      0.00
   22    5    1      0.45      0.00
   23    5    1     -0.35      0.00
   24    5    1     -0.06      0.00
   25    5    1     -0.90      0.00
   26    5    1     -2.93      0.00
    0    6    1     26.21      0.00
    1    6    1     -8.30      0.00
    2    6    1    -44.14      0.00
    3    6    1     20.53      0.00
    4    6    1     27.98      0.00
    5    6    1    -26.63      0.00
    6    6    1    -25.60      0.00
    7    6    1     14.36      0.00
    8    6    1      0.76      0.00
    9    6    1      7.15      0.00
   10    6    1     23.20      0.00
   11    6    1    -14.25      0.00
   12    6    1    -16.12      0.00
   13    6    1      6.19      0.00
   14    6    1      5.30      0.00
   15    6    1      1.23      0.00
   16    6    1      0.26      0.00
   17    6    1     -1.38      0.00
   18    6    1      0.26      0.00
   19    6    1     -0.98      0.00
   20    6    1     -2.24      0.00
   21    6    1      1.92      0.00
   22    6    1      1.24      0.00
   23    6    1     -1.30      0.00
   24    6    1     -0.84      0.00
   25    6    1     -0.41      0.00
   26    6    1      1.00      0.00
    1    7    1    -10.08      0.00
    2    7    1     -8.17      0.00
    3    7    1      6.32      0.00
    4    7    1    -20.73      0.00
    5    7    1     14.92      0.00
    6    7    1     46.26      0.00
    7    7    1    -32.57      0.00
    8    7    1    -45.60      0.00
    9    7    1     30.17      0.00
   10    7    1     30.35      0.00
   11    7    1    -12.71      0.00
   12    7    1     -8.16      0.00
   13    7    1     -0.89      0.00
   14    7    1     -4.00      0.00
   15    7    1      2.64      0.00
   16    7    1     -1.78      0.00
   17    7    1      0.17      0.00
   18    7    1      0.44      0.00
   19    7    1     -0.28      0.00
   20    7    1      2.65      0.00
   21    7    1     -0.86      0.00
   22    7    1     -4.32      0.00
   23    7    1      1.43      0.00
   24    7    1      2.89      0.00
   25    7    1     -1.78      0.00
   26    7    1     -3.23      0.00
    0    8    1     11.54      0.00
    1    8    1     -3.88      0.00
    2    8    1    -18.03      0.00
    3    8    1      2.48      0.00
    4    8    1      0.68      0.00
    5    8    1     -0.40      0.00
    6    8    1      3.01      0.00
    7    8    1     -3.22      0.00
    8    8    1     -7.55      0.00
    9    8    1      9.31      0.00
   10    8    1     17.53      0.00
   11    8    1     -9.35      0.00
   12    8    1     -9.26      0.00
   13    8    1      5.18      0.00
   14    8    1      6.20      0.00
   15    8    1     -2.24      0.00
   16    8    1     -3.60      0.00
   17    8    1      1.06      0.00
   18    8    1      0.01      0.00
   19    8    1     -0.20      0.00
   20    8    1     -0.43      0.00
   21    8    1      0.91      0.00
   22    8    1      1.78      0.00
   23    8    1     -1.15      0.00
   24    8    1     -1.33      0.00
   25    8    1     -0.25      0.00
   26    8    1      1.88      0.00
    1    9    1     -4.84      0.00
    2    9    1      3.68      0.00
    3    9    1      0.53      0.00
    4    9    1    -22.52      0.00
    5    9    1     17.83      0.00
    6    9    1     47.62      0.00
    7    9    1    -33.35      0.00
    8    9    1    -48.59      0.00
    9    9    1     28.71      0.00
   10    9    1     26.12      0.00
   11    9    1     -9.92      0.00
   12    9    1     -3.20      0.00
   13    9    1     -2.81      0.00
   14    9    1     -6.46      0.00
   15    9    1      3.97      0.00
   16    9    1      1.79      0.00
   17    9    1     -2.32      0.00
   18    9    1     -5.06      0.00
   19    9    1      1.82      0.00
   20    9    1      5.13      0.00
   21    9    1     -2.22      0.00
   22    9    1     -6.69      0.00
   23    9    1      3.24      0.00
   24    9    1      5.55      0.00
   25    9    1     -2.98      0.00
   26    9    1     -3.12      0.00
    0   10    1      8.09      0.00
    1   10    1     -5.28      0.00
    2   10    1     -4.82      0.00
    3   10    1     -4.95      0.00
    4   10    1    -10.93      0.00
    5   10    1     12.24      0.00
    6   10    1     15.05      0.00
    7   10    1     -8.88      0.00
    8   10    1     -3.38      0.00
    9   10    1      3.29      0.00
   10   10    1      2.54      0.00
   11   10    1      0.28      0.00
   12   10    1      3.16      0.00
   13   10    1      0.33      0.00
   14   10    1     -0.07      0.00
   15   10    1     -1.46      0.00
   16   10    1     -1.66      0.00
   17   10    1      0.38      0.00
   18   10    1     -2.66      0.00
   19   10    1      2.51      0.00
   20   10    1      2.71      0.00
   21   10    1     -1.82      0.00
   22   10    1      0.34      0.00
   23   10    1     -0.53      0.00
   24   10    1     -2.13      0.00
   25   10    1      1.74      0.00
    1   11    1      0.50      0.00
    2   11    1     12.65      0.00
    3   11    1     -4.71      0.00
    4   11    1    -20.46      0.00
    5   11    1     14.14      0.00
    6   11    1     32.58      0.00
    7   11    1    -22.35      0.00
    8   11    1    -34.64      0.00
    9   11    1     18.21      0.00
   10   11    1     13.33      0.00
   11   11    1     -5.01      0.00
   12   11    1      1.40      0.00
   13   11    1     -2.86      0.00
   14   11    1     -6.57      0.00
   15   11    1      3.76      0.00
   16   11    1      4.45      0.00
   17   11    1     -4.30      0.00
   18   11    1     -9.42      0.00
   19   11    1      3.70      0.00
   20   11    1      5.63      0.00
   21   11    1     -2.02      0.00
   22   11    1     -4.17      0.00
   23   11    1      2.26      0.00
   24   11    1      4.68      0.00
   25   11    1     -2.54      0.00
    0   12    1      3.31      0.00
    1   12    1     -5.73      0.00
    2   12    1      1.26      0.00
    3   12    1     -4.16      0.00
    4   12    1    -10.16      0.00
    5   12    1     10.15      0.00
    6   12    1     10.79      0.00
    7   12    1     -3.50      0.00
    8   12    1      6.29      0.00
    9   12    1     -5.48      0.00
   10   12    1    -10.91      0.00
   11   12    1      8.55      0.00
   12   12    1     11.94      0.00
   13   12    1     -5.04      0.00
   14   12    1     -7.37      0.00
   15   12    1      1.93      0.00
   16   12    1      2.51      0.00
   17   12    1     -1.50      0.00
   18   12    1     -4.59      0.00
   19   12    1      3.78      0.00
   20   12    1      3.47      0.00
   21   12    1     -2.90      0.00
   22   12    1     -1.19      0.00
   23   12    1      0.30      0.00
   24   12    1     -1.21      0.00
   25   12    1      2.59      0.00
    1   13    1      3.47      0.00
    2   13    1     13.97      0.00
    3   13    1     -5.69      0.00
    4   13    1    -10.88      0.00
    5   13    1      5.72      0.00
    6   13    1      9.21      0.00
    7   13    1     -7.82      0.00
    8   13    1    -15.61      0.00
    9   13    1      6.71      0.00
   10   13    1      1.10      0.00
   11   13    1     -0.49      0.00
   12   13    1      4.69      0.00
   13   13    1     -2.31      0.00
   14   13    1     -4.97      0.00
   15   13    1      2.50      0.00
   16   13    1      4.11      0.00
   17   13    1     -4.28      0.00
   18   13    1     -9.44      0.00
   19   13    1      4.08      0.00
   20   13    1      4.18      0.00
   21   13    1     -0.53      0.00
   22   13    1      0.62      0.00
   23   13    1     -0.87      0.00
   24   13    1      0.77      0.00
   25   13    1     -0.13      0.00
    0   14    1     -4.06      0.00
    1   14    1     -3.38      0.00
    2   14    1      2.96      0.00
    3   14    1     -0.86      0.00
    4   14    1     -5.07      0.00
    5   14    1      3.80      0.00
    6   14    1      3.71      0.00
    7   14    1      1.34      0.00
    8   14    1      9.64      0.00
    9   14    1     -8.99      0.00
   10   14    1    -15.68      0.00
   11   14    1     10.99      0.00
   12   14    1     12.32      0.00
   13   14    1     -6.50      0.00
   14   14    1     -7.97      0.00
   15   14    1      2.93      0.00
   16   14    1      2.40      0.00
   17   14    1     -1.54      0.00
   18   14    1     -3.31      0.00
   19   14    1      2.63      0.00
   20   14    1      1.64      0.00
   21   14    1     -1.83      0.00
   22   14    1     -1.49      0.00
   23   14    1      1.18      0.00
   24   14    1      0.88      0.00
    1   15    1      3.32      0.00
    2   15    1      7.24      0.00
    3   15    1     -3.40      0.00
    4   15    1      1.34      0.00
    5   15    1     -0.86      0.00
    6   15    1     -7.78      0.00
    7   15    1      1.84      0.00
    8   15    1     -2.84      0.00
    9   15    1     -0.57      0.00
   10   15    1     -4.24      0.00
   11   15    1      1.34      0.00
   12   15    1      4.08      0.00
   13   15    1     -0.99      0.00
   14   15    1     -2.28      0.00
   15   15    1      1.89      0.00
   16   15    1      3.16      0.00
   17   15    1     -4.02      0.00
   18   15    1     -6.47      0.00
   19   15    1      3.54      0.00
   20   15    1      1.69      0.00
   21   15    1      0.76      0.00
   22   15    1      3.81      0.00
   23   15    1     -2.77      0.00
   24   15    1     -1.85      0.00
    0   16    1     -2.53      0.00
    1   16    1     -4.73      0.00
    2   16    1     -2.18      0.00
    3   16    1      2.65      0.00
    4   16    1     -0.40      0.00
    5   16    1      0.48      0.00
    6   16    1      0.66      0.00
    7   16    1      0.82      0.00
    8   16    1      5.49      0.00
    9   16    1     -5.69      0.00
   10   16    1    -11.49      0.00
   11   16    1      7.57      0.00
   12   16    1      6.54      0.00
   13   16    1     -4.55      0.00
   14   16    1     -3.81      0.00
   15   16    1      1.35      0.00
   16   16    1     -1.59      0.00
   17   16    1      0.82      0.00
   18   16    1      1.79      0.00
   19   16    1     -0.25      0.00
   20   16    1     -1.69      0.00
   21   16    1      0.04      0.00
   22   16    1     -0.66      0.00
   23   16    1      1.42      0.00
   24   16    1      2.06      0.00
    1   17    1      3.60      0.00
    2   17    1      3.89      0.00
    3   17    1     -4.55      0.00
    4   17    1      4.51      0.00
    5   17    1     -0.26      0.00
    6   17    1    -10.37      0.00
    7   17    1      3.51      0.00
    8   17    1      0.72      0.00
    9   17    1     -2.83      0.00
   10   17    1     -4.13      0.00
   11   17    1      1.03      0.00
   12   17    1      1.18      0.00
   13   17    1      1.60      0.00
   14   17    1      1.85      0.00
   15   17    1     -0.48      0.00
   16   17    1      0.07      0.00
   17   17    1     -1.88      0.00
   18   17    1     -1.57      0.00
   19   17    1      2.42      0.00
   20   17    1      0.29      0.00
   21   17    1      0.69      0.00
   22   17    1      3.47      0.00
   23   17    1     -2.39      0.00
    0   18    1     -0.12      0.00
    1   18    1     -4.01      0.00
    2   18    1     -5.55      0.00
    3   18    1      2.79      0.00
    4   18    1      2.50      0.00
    5   18    1     -0.31      0.00
    6   18    1     -1.40      0.00
    7   18    1     -0.57      0.00
    8   18    1      0.97      0.00
    9   18    1     -0.95      0.00
   10   18    1     -3.48      0.00
   11   18    1      1.67      0.00
   12   18    1     -1.70      0.00
   13   18    1     -0.52      0.00
   14   18    1      1.81      0.00
   15   18    1     -1.14      0.00
   16   18    1     -4.82      0.00
   17   18    1      2.70      0.00
   18   18    1      6.04      0.00
   19   18    1     -2.12      0.00
   20   18    1     -4.09      0.00
   21   18    1      1.57      0.00
   22   18    1      1.56      0.00
   23   18    1      0.29      0.00
    1   19    1      3.84      0.00
    2   19    1      4.37      0.00
    3   19    1     -5.83      0.00
    4   19    1      2.87      0.00
    5   19    1      1.54      0.00
    6   19    1     -6.61      0.00
    7   19    1      2.02      0.00
    8   19    1      0.02      0.00
    9   19    1     -2.30      0.00
   10   19    1     -1.89      0.00
   11   19    1     -0.41      0.00
   12   19    1     -2.62      0.00
   13   19    1      4.89      0.00
   14   19    1      6.50      0.00
   15   19    1     -4.50      0.00
   16   19    1     -4.07      0.00
   17   19    1      1.47      0.00
   18   19    1      2.62      0.00
   19   19    1      1.27      0.00
   20   19    1      0.68      0.00
   21   19    1     -0.04      0.00
   22   19    1      1.06      0.00
    0   20    1     -1.69      0.00
    1   20    1      0.34      0.00
    2   20    1     -3.94      0.00
    3   20    1      0.51      0.00
    4   20    1      2.87      0.00
    5   20    1      0.01      0.00
    6   20    1     -1.20      0.00
    7   20    1     -1.29      0.00
    8   20    1     -2.70      0.00
    9   20    1      2.14      0.00
   10   20    1      3.81      0.00
   11   20    1     -3.35      0.00
   12   20    1     -8.61      0.00
   13   20    1      3.52      0.00
   14   20    1      6.32      0.00
   15   20    1     -2.30      0.00
   16   20    1     -4.09      0.00
   17   20    1      1.72      0.00
   18   20    1      5.75      0.00
   19   20    1     -1.94      0.00
   20   20    1     -4.15      0.00
   21   20    1      2.58      0.00
   22   20    1      4.51      0.00
    1   21    1      2.32      0.00
    2   21    1      2.78      0.00
    3   21    1     -3.53      0.00
    4   21    1      3.15      0.00
    5   21    1      0.76      0.00
    6   21    1     -3.99      0.00
    7   21    1      1.09      0.00
    8   21    1     -0.40      0.00
    9   21    1     -1.09      0.00
   10   21    1      0.68      0.00
   11   21    1     -1.87      0.00
   12   21    1     -6.13      0.00
   13   21    1      5.32      0.00
   14   21    1      7.11      0.00
   15   21    1     -4.38      0.00
   16   21    1     -3.67      0.00
   17   21    1      2.40      0.00
   18   21    1      3.90      0.00
   19   21    1     -0.01      0.00
   20   21    1      0.47      0.00
   21   21    1     -0.01      0.00
    0   22    1     -1.55      0.00
    1   22    1      2.35      0.00
    2   22    1     -2.34      0.00
    3   22    1     -0.03      0.00
    4   22    1      1.70      0.00
    5   22    1     -0.58      0.00
    6   22    1      0.77      0.00
    7   22    1     -0.92      0.00
    8   22    1     -5.27      0.00
    9   22    1      3.23      0.00
   10   22    1      7.66      0.00
   11   22    1     -5.10      0.00
   12   22    1    -10.13      0.00
   13   22    1      4.33      0.00
   14   22    1      6.75      0.00
   15   22    1     -1.65      0.00
   16   22    1     -1.60      0.00
   17   22    1      0.46      0.00
   18   22    1      4.06      0.00
   19   22    1     -1.49      0.00
   20   22    1     -2.20      0.00
   21   22    1      2.29      0.00
    1   23    1      0.23      0.00
    2   23    1      0.30      0.00
    3   23    1     -0.77      0.00
    4   23    1      2.05      0.00
    5   23    1      1.11      0.00
    6   23    1      0.27      0.00
    7   23    1     -1.35      0.00
    8   23    1     -2.24      0.00
    9   23    1      1.04      0.00
   10   23    1      2.82      0.00
   11   23    1     -2.36      0.00
   12   23    1     -6.63      0.00
   13   23    1      2.09      0.00
   14   23    1      3.05      0.00
   15   23    1     -0.38      0.00
   16   23    1     -0.19      0.00
   17   23    1      1.51      0.00
   18   23    1      3.21      0.00
   19   23    1     -1.15      0.00
   20   23    1     -0.06      0.00
    0   24    1      0.09      0.00
    1   24    1      1.41      0.00
    2   24    1     -1.63      0.00
    3   24    1      0.83      0.00
    4   24    1      0.63      0.00
    5   24    1     -2.40      0.00
    6   24    1     -0.46      0.00
    7   24    1      1.33      0.00
    8   24    1     -3.04      0.00
    9   24    1      2.28      0.00
   10   24    1      6.09      0.00
   11   24    1     -3.82      0.00
   12   24    1     -6.10      0.00
   13   24    1      2.68      0.00
   14   24    1      4.25      0.00
   15   24    1     -1.55      0.00
   16   24    1     -0.49      0.00
   17   24    1      0.74      0.00
   18   24    1      2.39      0.00
   19   24    1     -0.29      0.00
   20   24    1      1.40      0.00
    1   25    1     -1.46      0.00
    2   25    1     -1.19      0.00
    3   25    1      1.71      0.00
    4   25    1     -0.42      0.00
    5   25    1      1.80      0.00
    6   25    1      5.67      0.00
    7   25    1     -4.50      0.00
    8   25    1     -5.73      0.00
    9   25    1      3.67      0.00
   10   25    1      4.57      0.00
   11   25    1     -2.74      0.00
   12   25    1     -5.40      0.00
   13   25    1      0.30      0.00
   14   25    1      0.48      0.00
   15   25    1      1.44      0.00
   16   25    1      1.21      0.00
   17   25    1      0.46      0.00
   18   25    1      1.20      0.00
   19   25    1     -0.63      0.00
    0   26    1      3.14      0.00
    1   26    1     -1.44      0.00
    2   26    1     -2.44      0.00
    3   26    1      1.27      0.00
    4   26    1     -0.36      0.00
    5   26    1     -2.23      0.00
    6   26    1     -2.45      0.00
    7   26    1      2.31      0.00
    8   26    1      1.11      0.00
    9   26    1      1.27      0.00
   10   26    1      1.97      0.00
   11   26    1     -2.30      0.00
   12   26    1     -0.87      0.00
   13   26    1      1.26      0.00
   14   26    1      1.15      0.00
   15   26    1     -1.49      0.00
   16   26    1      0.73      0.00
   17   26    1      0.17      0.00
   18   26    1     -0.49      0.00
    1   27    1     -2.02      0.00
    2   27    1     -1.04      0.00
    3   27    1      3.55      0.00
    4   27    1     -1.61      0.00
    5   27    1      0.59      0.00
    6   27    1      7.22      0.00
    7   27    1     -4.81      0.00
    8   27    1     -6.31      0.00
    9   27    1      4.66      0.00
   10   27    1      5.40      0.00
   11   27    1     -3.41      0.00
   12   27    1     -5.32      0.00
   13   27    1      1.75      0.00
   14   27    1      1.89      0.00
   15   27    1      0.24      0.00
   16   27    1      0.49      0.00
   17   27    1     -0.50      0.00
    0   28    1      7.16      0.00
    1   28    1     -3.54      0.00
    2   28    1     -4.46      0.00
    3   28    1      0.72      0.00
    4   28    1     -1.52      0.00
    5   28    1      0.33      0.00
    6   28    1     -0.77      0.00
    7   28    1      0.83      0.00
    8   28    1      1.63      0.00
    9   28    1      1.14      0.00
   10   28    1      0.62      0.00
   11   28    1     -1.87      0.00
   12   28    1      1.31      0.00
   13   28    1      0.66      0.00
   14   28    1     -1.04      0.00
   15   28    1     -0.43      0.00
   16   28    1      1.80      0.00
    1   29    1     -1.16      0.00
    2   29    1      0.82      0.00
    3   29    1      3.07      0.00
    4   29    1     -1.97      0.00
    5   29    1     -0.54      0.00
    6   29    1      5.04      0.00
    7   29    1     -3.03      0.00
    8   29    1     -3.52      0.00
    9   29    1      4.30      0.00
   10   29    1      5.54      0.00
   11   29    1     -3.97      0.00
   12   29    1     -5.86      0.00
   13   29    1      3.13      0.00
   14   29    1      3.32      0.00
   15   29    1     -0.61      0.00
   16   29    1      0.24      0.00
    0   30    1      7.10      0.00
    1   30    1     -1.43      0.00
    2   30    1     -3.91      0.00
    3   30    1     -0.91      0.00
    4   30    1     -1.94      0.00
    5   30    1      2.13      0.00
    6   30    1      1.76      0.00
    7   30    1     -0.37      0.00
    8   30    1     -0.17      0.00
    9   30    1      1.08      0.00
   10   30    1      2.49      0.00
   11   30    1     -1.86      0.00
   12   30    1      0.41      0.00
   13   30    1      0.33      0.00
   14   30    1     -1.42      0.00
    1   31    1     -0.04      0.00
    2   31    1      2.28      0.00
    3   31    1      1.44      0.00
    4   31    1     -1.28      0.00
    5   31    1     -0.57      0.00
    6   31    1      2.40      0.00
    7   31    1     -1.45      0.00
    8   31    1     -1.31      0.00
    9   31    1      3.62      0.00
   10   31    1      5.26      0.00
   11   31    1     -3.55      0.00
   12   31    1     -4.72      0.00
   13   31    1      2.49      0.00
    0   32    1      3.95      0.00
    1   32    1      0.75      0.00
    2   32    1     -1.72      0.00
    3   32    1     -1.22      0.00
    4   32    1     -0.33      0.00
    5   32    1      1.80      0.00
    6   32    1      1.92      0.00
    7   32    1     -0.74      0.00
    8   32    1     -0.94      0.00
    9   32    1      1.22      0.00
   10   32    1      3.66      0.00
   11   32    1     -1.58      0.00
   12   32    1      0.08      0.00
    1   33    1      0.84      0.00
    2   33    1      2.86      0.00
    3   33    1     -0.29      0.00
    4   33    1     -0.54      0.00
    5   33    1      0.14      0.00
    6   33    1      1.67      0.00
    7   33    1     -0.43      0.00
    8   33    1     -0.96      0.00
    9   33    1      1.86      0.00
   10   33    1      3.00      0.00
    0   34    1      1.90      0.00
    1   34    1     -0.77      0.00
    2   34    1     -0.80      0.00
    3   34    1      0.67      0.00
    4   34    1      1.96      0.00
    5   34    1      0.60      0.00
    6   34    1      0.75      0.00
    7   34    1     -0.83      0.00
    8   34    1      0.13      0.00
    1   35    1      1.48      0.00
    2   35    1      3.60      0.00
    3   35    1     -1.90      0.00
    4   35    1     -1.34      0.00
    5   35    1      1.32      0.00
    6   35    1      2.82      0.00
    2    0    2     60.68      0.00
    3    0    2   -140.97      0.00
    4    0    2    -45.11      0.00
    5    0    2     22.80      0.00
    6    0    2     19.21      0.00
    7    0    2      2.79      0.00
    8    0    2     -3.60      0.00
    9    0    2     10.30      0.00
   10    0    2     -1.89      0.00
   11    0    2    -16.52      0.00
   12    0    2      6.02      0.00
   13    0    2      7.59      0.00
   14    0    2     -4.98      0.00
   15    0    2      3.44      0.00
   16    0    2      4.95      0.00
   17    0    2     -2.93      0.00
   18    0    2      0.32      0.00
   19    0    2     -0.61      0.00
   20    0    2      0.02      0.00
   21    0    2      0.94      0.00
   22    0    2     -0.22      0.00
   23    0    2     -3.19      0.00
   24    0    2     -3.10      0.00
   25    0    2      4.26      0.00
   26    0    2      3.42      0.00
   27    0    2     -3.99      0.00
    2    1    2     -9.65      0.00
    3    1    2     51.98      0.00
    4    1    2     10.52      0.00
    5    1    2    -29.20      0.00
    6    1    2     -4.42      0.00
    7    1    2      4.46      0.00
    8    1    2      6.41      0.00
    9    1    2      1.72      0.00
   10    1    2     -3.48      0.00
   11    1    2      0.96      0.00
   12    1    2      2.13      0.00
   13    1    2     -3.55      0.00
   14    1    2      0.81      0.00
   15    1    2      2.98      0.00
   16    1    2     -0.45      0.00
   17    1    2     -1.39      0.00
   18    1    2     -0.25      0.00
   19    1    2     -0.25      0.00
   20    1    2     -0.93      0.00
   21    1    2      0.96      0.00
   22    1    2      0.97      0.00
   23    1    2     -0.96      0.00
   24    1    2     -1.03      0.00
   25    1    2      0.54      0.00
   26    1    2      0.66      0.00
   27    1    2      0.06      0.00
    0    2    2   -170.75      0.00
    1    2    2    238.75      0.00
    2    2    2     41.94      0.00
    3    2    2   -102.27      0.00
    4    2    2    -35.03      0.00
    5    2    2     21.80      0.00
    6    2    2     15.76      0.00
    7    2    2     -0.29      0.00
    8    2    2     -0.70      0.00
    9    2    2      6.33      0.00
   10    2    2     -2.02      0.00
   11    2    2     -9.54      0.00
   12    2    2      4.90      0.00
   13    2    2      1.14      0.00
   14    2    2     -4.42      0.00
   15    2    2      7.24      0.00
   16    2    2      4.67      0.00
   17    2    2     -3.80      0.00
   18    2    2      0.50      0.00
   19    2    2     -0.65      0.00
   20    2    2      0.12      0.00
   21    2    2      0.83      0.00
   22    2    2     -0.82      0.00
   23    2    2     -2.66      0.00
   24    2    2     -1.67      0.00
   25    2    2      4.48      0.00
   26    2    2      2.80      0.00
    1    3    2    -55.68      0.00
    2    3    2    -21.48      0.00
    3    3    2    103.77      0.00
    4    3    2     25.53      0.00
    5    3    2    -58.04      0.00
    6    3    2    -12.41      0.00
    7    3    2      6.61      0.00
    8    3    2     15.99      0.00
    9    3    2      6.47      0.00
   10    3    2     -6.77      0.00
   11    3    2      2.32      0.00
   12    3    2      4.61      0.00
   13    3    2    -10.40      0.00
   14    3    2      1.53      0.00
   15    3    2      6.39      0.00
   16    3    2     -1.43      0.00
   17    3    2     -0.27      0.00
   18    3    2      0.14      0.00
   19    3    2     -2.93      0.00
   20    3    2     -2.10      0.00
   21    3    2      3.03      0.00
   22    3    2      1.82      0.00
   23    3    2     -2.51      0.00
   24    3    2     -2.07      0.00
   25    3    2      1.04      0.00
   26    3    2      1.22      0.00
    0    4    2    -95.04      0.00
    1    4    2     79.40      0.00
    2    4    2      5.49      0.00
    3    4    2    -32.83      0.00
    4    4    2    -12.06      0.00
    5    4    2     17.46      0.00
    6    4    2      7.84      0.00
    7    4    2     -3.86      0.00
    8    4    2      3.94      0.00
    9    4    2     -4.39      0.00
   10    4    2     -1.38      0.00
   11    4    2      7.00      0.00
   12    4    2      2.27      0.00
   13    4    2    -10.12      0.00
   14    4    2     -2.46      0.00
   15    4    2     11.28      0.00
   16    4    2      3.49      0.00
   17    4    2     -5.09      0.00
   18    4    2      0.48      0.00
   19    4    2      1.51      0.00
   20    4    2      0.57      0.00
   21    4    2     -1.25      0.00
   22    4    2     -1.38      0.00
   23    4    2      0.10      0.00
   24    4    2      0.59      0.00
   25    4    2      2.24      0.00
   26    4    2      1.66      0.00
    1    5    2    -41.96      0.00
    2    5    2    -21.28      0.00
    3    5    2     78.92      0.00
    4    5    2     27.67      0.00
    5    5    2    -43.14      0.00
    6    5    2    -15.21      0.00
    7    5    2      0.97      0.00
    8    5    2     16.40      0.00
    9    5    2     10.09      0.00
   10    5    2     -3.01      0.00
   11    5    2      1.59      0.00
   12    5    2      3.28      0.00
   13    5    2    -12.51      0.00
   14    5    2      1.29      0.00
   15    5    2      5.36      0.00
   16    5    2     -1.94      0.00
   17    5    2      3.72      0.00
   18    5    2      1.67      0.00
   19    5    2     -6.53      0.00
   20    5    2     -2.83      0.00
   21    5    2      4.35      0.00
   22    5    2      1.40      0.00
   23    5    2     -2.50      0.00
   24    5    2     -1.10      0.00
   25    5    2      0.58      0.00
   26    5    2      0.90      0.00
    0    6    2    -34.29      0.00
    1    6    2     -6.17      0.00
    2    6    2    -16.17      0.00
    3    6    2      3.01      0.00
    4    6    2      5.46      0.00
    5    6    2     14.71      0.00
    6    6    2      2.57      0.00
    7    6    2     -5.53      0.00
    8    6    2      4.10      0.00
    9    6    2    -14.07      0.00
   10    6    2      1.26      0.00
   11    6    2     20.79      0.00
   12    6    2     -0.43      0.00
   13    6    2    -14.65      0.00
   14    6    2     -0.10      0.00
   15    6    2      8.17      0.00
   16    6    2      1.17      0.00
   17    6    2     -4.20      0.00
   18    6    2      0.14      0.00
   19    6    2      5.27      0.00
   20    6    2      1.24      0.00
   21    6    2     -4.73      0.00
   22    6    2     -0.57      0.00
   23    6    2      3.62      0.00
   24    6    2      0.87      0.00
   25    6    2     -1.77      0.00
   26    6    2      1.19      0.00
    1    7    2    -18.13      0.00
    2    7    2    -14.61      0.00
    3    7    2     33.52      0.00
    4    7    2     18.56      0.00
    5    7    2    -16.28      0.00
    6    7    2    -10.01      0.00
    7    7    2     -2.45      0.00
    8    7    2      8.87      0.00
    9    7    2      8.03      0.00
   10    7    2      3.95      0.00
   11    7    2     -2.75      0.00
   12    7    2     -0.84      0.00
   13    7    2     -5.17      0.00
   14    7    2      1.44      0.00
   15    7    2      1.31      0.00
   16    7    2     -1.64      0.00
   17    7    2      4.36      0.00
   18    7    2      3.34      0.00
   19    7    2     -6.73      0.00
   20    7    2     -3.95      0.00
   21    7    2      4.43      0.00
   22    7    2      1.71      0.00
   23    7    2     -1.85      0.00
   24    7    2      0.43      0.00
   25    7    2     -0.27      0.00
   26    7    2      0.26      0.00
    0    8    2     -4.91      0.00
    1    8    2    -21.37      0.00
    2    8    2    -16.24      0.00
    3    8    2      3.88      0.00
    4    8    2      7.62      0.00
    5    8    2     17.57      0.00
    6    8    2      2.87      0.00
    7    8    2     -9.14      0.00
    8    8    2     -0.32      0.00
    9    8    2    -12.98      0.00
   10    8    2      5.53      0.00
   11    8    2     21.05      0.00
   12    8    2     -2.66      0.00
   13    8    2    -11.88      0.00
   14    8    2      0.93      0.00
   15    8    2      2.65      0.00
   16    8    2     -1.53      0.00
   17    8    2     -0.03      0.00
   18    8    2      0.49      0.00
   19    8    2      4.36      0.00
   20    8    2      1.81      0.00
   21    8    2     -4.68      0.00
   22    8    2      0.14      0.00
   23    8    2      3.94      0.00
   24    8    2     -0.08      0.00
   25    8    2     -1.95      0.00
   26    8    2      1.19      0.00
    1    9    2      0.86      0.00
    2    9    2     -4.48      0.00
    3    9    2     -3.45      0.00
    4    9    2      3.79      0.00
    5    9    2      5.44      0.00
    6    9    2     -0.74      0.00
    7    9    2     -3.15      0.00
    8    9    2     -0.46      0.00
    9    9    2      4.60      0.00
   10    9    2      9.39      0.00
   11    9    2     -8.86      0.00
   12    9    2     -4.11      0.00
   13    9    2      6.17      0.00
   14    9    2      2.10      0.00
   15    9    2     -4.48      0.00
   16    9    2     -1.09      0.00
   17    9    2      4.32      0.00
   18    9    2      3.84      0.00
   19    9    2     -5.23      0.00
   20    9    2     -3.99      0.00
   21    9    2      4.49      0.00
   22    9    2      2.45      0.00
   23    9    2     -3.02      0.00
   24    9    2      1.45      0.00
   25    9    2     -0.02      0.00
   26    9    2     -0.18      0.00
    0   10    2      4.35      0.00
    1   10    2    -10.46      0.00
    2   10    2     -8.79      0.00
    3   10    2     -4.66      0.00
    4   10    2      3.32      0.00
    5   10    2     17.80      0.00
    6   10    2      2.54      0.00
    7   10    2    -11.38      0.00
    8   10    2     -4.09      0.00
    9   10    2     -3.36      0.00
   10   10    2      8.88      0.00
   11   10    2     10.64      0.00
   12   10    2     -3.64      0.00
   13   10    2     -6.76      0.00
   14   10    2      0.15      0.00
   15   10    2     -0.36      0.00
   16   10    2     -3.04      0.00
   17   10    2      4.32      0.00
   18   10    2      0.73      0.00
   19   10    2     -0.55      0.00
   20   10    2      2.57      0.00
   21   10    2     -0.65      0.00
   22   10    2     -0.28      0.00
   23   10    2      1.70      0.00
   24   10    2     -0.29      0.00
   25   10    2     -0.20      0.00
    1   11    2     11.53      0.00
    2   11    2      4.84      0.00
    3   11    2    -23.79      0.00
    4   11    2     -8.88      0.00
    5   11    2     17.38      0.00
    6   11    2      8.07      0.00
    7   11    2     -5.05      0.00
    8   11    2     -8.06      0.00
    9   11    2      4.73      0.00
   10   11    2     12.25      0.00
   11   11    2    -12.24      0.00
   12   11    2     -4.56      0.00
   13   11    2     12.12      0.00
   14   11    2      2.31      0.00
   15   11    2     -7.91      0.00
   16   11    2     -0.06      0.00
   17   11    2      4.93      0.00
   18   11    2      2.24      0.00
   19   11    2     -3.66      0.00
   20   11    2     -1.50      0.00
   21   11    2      3.77      0.00
   22   11    2      1.34      0.00
   23   11    2     -4.13      0.00
   24   11    2      2.86      0.00
   25   11    2      1.00      0.00
    0   12    2      3.81      0.00
    1   12    2      7.72      0.00
    2   12    2     -2.04      0.00
    3   12    2    -11.38      0.00
    4   12    2     -0.29      0.00
    5   12    2     12.98      0.00
    6   12    2     -0.26      0.00
    7   12    2     -9.96      0.00
    8   12    2     -4.18      0.00
    9   12    2      5.05      0.00
   10   12    2      8.32      0.00
   11   12    2      1.19      0.00
   12   12    2     -1.42      0.00
   13   12    2     -4.17      0.00
   14   12    2     -2.67      0.00
   15   12    2      0.63      0.00
   16   12    2     -1.81      0.00
   17   12    2      3.86      0.00
   18   12    2     -0.34      0.00
   19   12    2     -2.48      0.00
   20   12    2      3.23      0.00
   21   12    2      2.53      0.00
   22   12    2     -0.34      0.00
   23   12    2      0.12      0.00
   24   12    2     -0.58      0.00
   25   12    2     -1.08      0.00
    1   13    2     11.96      0.00
    2   13    2      8.42      0.00
    3   13    2    -24.79      0.00
    4   13    2    -13.46      0.00
    5   13    2     18.36      0.00
    6   13    2     12.15      0.00
    7   13    2     -5.34      0.00
    8   13    2    -10.19      0.00
    9   13    2      3.58      0.00
   10   13    2     11.16      0.00
   11   13    2     -9.67      0.00
   12   13    2     -2.55      0.00
   13   13    2     10.66      0.00
   14   13    2      1.96      0.00
   15   13    2     -5.51      0.00
   16   13    2      1.57      0.00
   17   13    2      2.14      0.00
   18   13    2     -0.43      0.00
   19   13    2     -0.63      0.00
   20   13    2      1.22      0.00
   21   13    2      1.23      0.00
   22   13    2     -0.72      0.00
   23   13    2     -2.08      0.00
   24   13    2      4.77      0.00
   25   13    2      0.30      0.00
    0   14    2     -0.28      0.00
    1   14    2     16.13      0.00
    2   14    2      4.74      0.00
    3   14    2    -13.05      0.00
    4   14    2     -4.94      0.00
    5   14    2      7.67      0.00
    6   14    2     -1.34      0.00
    7   14    2     -5.57      0.00
    8   14    2     -2.22      0.00
    9   14    2      6.69      0.00
   10   14    2      5.29      0.00
   11   14    2     -0.78      0.00
   12   14    2      2.93      0.00
   13   14    2     -7.78      0.00
   14   14    2     -6.70      0.00
   15   14    2      6.66      0.00
   16   14    2      1.50      0.00
   17   14    2     -0.62      0.00
   18   14    2     -1.10      0.00
   19   14    2     -1.29      0.00
   20   14    2      2.68      0.00
   21   14    2      2.48      0.00
   22   14    2      0.17      0.00
   23   14    2      0.44      0.00
   24   14    2     -1.11      0.00
    1   15    2      9.35      0.00
    2   15    2      7.80      0.00
    3   15    2    -19.90      0.00
    4   15    2    -10.72      0.00
    5   15    2     15.24      0.00
    6   15    2      9.26      0.00
    7   15    2     -3.03      0.00
    8   15    2     -5.61      0.00
    9   15    2     -1.18      0.00
   10   15    2      5.60      0.00
   11   15    2     -2.30      0.00
   12   15    2      1.74      0.00
   13   15    2      5.66      0.00
   14   15    2      0.70      0.00
   15   15    2     -2.40      0.00
   16   15    2      2.25      0.00
   17   15    2     -0.51      0.00
   18   15    2     -1.90      0.00
   19   15    2      2.35      0.00
   20   15    2      2.05      0.00
   21   15    2     -1.79      0.00
   22   15    2     -1.58      0.00
   23   15    2      0.77      0.00
   24   15    2      5.21      0.00
    0   16    2     -3.27      0.00
    1   16    2     15.83      0.00
    2   16    2     10.17      0.00
    3   16    2    -11.04      0.00
    4   16    2     -7.89      0.00
    5   16    2      1.25      0.00
    6   16    2     -1.73      0.00
    7   16    2      3.05      0.00
    8   16    2      0.58      0.00
    9   16    2      1.70      0.00
   10   16    2      2.29      0.00
   11   16    2      1.73      0.00
   12   16    2      5.79      0.00
   13   16    2    -11.73      0.00
   14   16    2     -8.08      0.00
   15   16    2     11.64      0.00
   16   16    2      3.83      0.00
   17   16    2     -4.33      0.00
   18   16    2     -0.68      0.00
   19   16    2      0.15      0.00
   20   16    2      1.54      0.00
   21   16    2      0.81      0.00
   22   16    2     -0.05      0.00
   23   16    2      1.21      0.00
   24   16    2     -0.50      0.00
    1   17    2      6.65      0.00
    2   17    2      5.83      0.00
    3   17    2    -13.22      0.00
    4   17    2     -5.29      0.00
    5   17    2      9.46      0.00
    6   17    2      3.69      0.00
    7   17    2     -1.09      0.00
    8   17    2     -1.06      0.00
    9   17    2     -3.60      0.00
   10   17    2      0.53      0.00
   11   17    2      4.32      0.00
   12   17    2      5.86      0.00
   13   17    2      0.44      0.00
   14   17    2     -1.30      0.00
   15   17    2     -1.92      0.00
   16   17    2      1.32      0.00
   17   17    2      0.30      0.00
   18   17    2     -1.55      0.00
   19   17    2      3.05      0.00
   20   17    2      1.37      0.00
   21   17    2     -3.37      0.00
   22   17    2     -1.55      0.00
   23   17    2      1.47      0.00
    0   18    2     -3.01      0.00
    1   18    2     16.43      0.00
    2   18    2     11.08      0.00
    3   18    2     -8.76      0.00
    4   18    2     -5.55      0.00
    5   18    2     -4.46      0.00
    6   18    2     -3.70      0.00
    7   18    2     10.52      0.00
    8   18    2      3.68      0.00
    9   18    2     -3.91      0.00
   10   18    2     -1.20      0.00
   11   18    2      2.52      0.00
   12   18    2      6.35      0.00
   13   18    2     -8.24      0.00
   14   18    2     -4.83      0.00
   15   18    2     10.04      0.00
   16   18    2      3.59      0.00
   17   18    2     -6.17      0.00
   18   18    2     -0.70      0.00
   19   18    2      1.49      0.00
   20   18    2      1.13      0.00
   21   18    2      0.24      0.00
   22   18    2     -0.32      0.00
   23   18    2      0.48      0.00
    1   19    2      1.96      0.00
    2   19    2      2.69      0.00
    3   19    2     -2.23      0.00
    4   19    2     -0.45      0.00
    5   19    2      0.85      0.00
    6   19    2     -0.16      0.00
    7   19    2      0.35      0.00
    8   19    2     -0.30      0.00
    9   19    2     -2.54      0.00
   10   19    2     -0.55      0.00
   11   19    2      6.58      0.00
   12   19    2      5.79      0.00
   13   19    2     -4.22      0.00
   14   19    2     -2.01      0.00
   15   19    2      0.42      0.00
   16   19    2     -0.36      0.00
   17   19    2      1.05      0.00
   18   19    2     -0.02      0.00
   19   19    2      0.78      0.00
   20   19    2     -1.04      0.00
   21   19    2     -2.62      0.00
   22   19    2     -1.09      0.00
    0   20    2     -0.21      0.00
    1   20    2     14.55      0.00
    2   20    2      7.96      0.00
    3   20    2     -5.97      0.00
    4   20    2     -1.49      0.00
    5   20    2     -5.99      0.00
    6   20    2     -4.59      0.00
    7   20    2     10.72      0.00
    8   20    2      3.99      0.00
    9   20    2     -4.38      0.00
   10   20    2     -3.49      0.00
   11   20    2      0.68      0.00
   12   20    2      5.06      0.00
   13   20    2     -1.90      0.00
   14   20    2      0.04      0.00
   15   20    2      5.38      0.00
   16   20    2      1.72      0.00
   17   20    2     -5.09      0.00
   18   20    2     -0.76      0.00
   19   20    2      0.70      0.00
   20   20    2      0.69      0.00
   21   20    2      1.24      0.00
   22   20    2      0.15      0.00
    1   21    2     -2.06      0.00
    2   21    2     -0.77      0.00
    3   21    2      6.34      0.00
    4   21    2      2.97      0.00
    5   21    2     -4.81      0.00
    6   21    2     -3.05      0.00
    7   21    2      1.34      0.00
    8   21    2      0.65      0.00
    9   21    2     -0.97      0.00
   10   21    2     -0.64      0.00
   11   21    2      4.93      0.00
   12   21    2      2.72      0.00
   13   21    2     -5.86      0.00
   14   21    2     -0.81      0.00
   15   21    2      2.52      0.00
   16   21    2     -2.46      0.00
   17   21    2      2.25      0.00
   18   21    2      1.91      0.00
   19   21    2     -3.29      0.00
   20   21    2     -4.31      0.00
   21   21    2     -0.97      0.00
    0   22    2      2.16      0.00
    1   22    2      8.31      0.00
    2   22    2      3.99      0.00
    3   22    2     -3.25      0.00
    4   22    2      0.24      0.00
    5   22    2     -3.76      0.00
    6   22    2     -2.83      0.00
    7   22    2      6.08      0.00
    8   22    2      0.39      0.00
    9   22    2     -1.43      0.00
   10   22    2     -2.12      0.00
   11   22    2     -0.56      0.00
   12   22    2      1.71      0.00
   13   22    2      1.25      0.00
   14   22    2      3.83      0.00
   15   22    2      0.33      0.00
   16   22    2     -0.98      0.00
   17   22    2     -0.06      0.00
   18   22    2      0.58      0.00
   19   22    2     -1.59      0.00
   20   22    2     -0.56      0.00
   21   22    2      1.26      0.00
    1   23    2     -3.52      0.00
    2   23    2     -3.19      0.00
    3   23    2      9.87      0.00
    4   23    2      5.13      0.00
    5   23    2     -6.63      0.00
    6   23    2     -5.24      0.00
    7   23    2      0.73      0.00
    8   23    2      2.83      0.00
    9   23    2      1.60      0.00
   10   23    2     -1.61      0.00
   11   23    2      0.34      0.00
   12   23    2      0.69      0.00
   13   23    2     -2.02      0.00
   14   23    2      0.20      0.00
   15   23    2      0.13      0.00
   16   23    2     -4.06      0.00
   17   23    2      3.20      0.00
   18   23    2      2.53      0.00
   19   23    2     -4.34      0.00
   20   23    2     -5.42      0.00
    0   24    2      2.18      0.00
    1   24    2      1.51      0.00
    2   24    2      1.11      0.00
    3   24    2     -2.18      0.00
    4   24    2      0.09      0.00
    5   24    2      1.54      0.00
    6   24    2     -0.19      0.00
    7   24    2     -0.28      0.00
    8   24    2     -3.37      0.00
    9   24    2      1.30      0.00
   10   24    2      0.22      0.00
   11   24    2     -0.88      0.00
   12   24    2     -1.73      0.00
   13   24    2      2.66      0.00
   14   24    2      5.88      0.00
   15   24    2     -3.26      0.00
   16   24    2     -3.49      0.00
   17   24    2      3.11      0.00
   18   24    2      1.82      0.00
   19   24    2     -1.18      0.00
   20   24    2     -1.37      0.00
    1   25    2     -2.55      0.00
    2   25    2     -3.61      0.00
    3   25    2      8.88      0.00
    4   25    2      4.82      0.00
    5   25    2     -5.93      0.00
    6   25    2     -4.14      0.00
    7   25    2     -0.43      0.00
    8   25    2      3.20      0.00
    9   25    2      3.23      0.00
   10   25    2     -1.63      0.00
   11   25    2     -2.51      0.00
   12   25    2      0.02      0.00
   13   25    2      1.20      0.00
   14   25    2      0.02      0.00
   15   25    2     -0.74      0.00
   16   25    2     -3.95      0.00
   17   25    2     -0.26      0.00
   18   25    2      1.28      0.00
   19   25    2     -1.07      0.00
    0   26    2      0.63      0.00
    1   26    2     -2.34      0.00
    2   26    2     -0.40      0.00
    3   26    2     -1.44      0.00
    4   26    2     -0.05      0.00
    5   26    2      6.01      0.00
    6   26    2      1.20      0.00
    7   26    2     -4.75      0.00
    8   26    2     -3.58      0.00
    9   26    2      1.75      0.00
   10   26    2      0.16      0.00
   11   26    2     -1.04      0.00
   12   26    2     -2.61      0.00
   13   26    2      2.98      0.00
   14   26    2      5.23      0.00
   15   26    2     -2.05      0.00
   16   26    2     -3.88      0.00
   17   26    2      0.74      0.00
   18   26    2      1.22      0.00
    1   27    2      0.22      0.00
    2   27    2     -1.97      0.00
    3   27    2      2.84      0.00
    4   27    2      1.78      0.00
    5   27    2     -1.82      0.00
    6   27    2     -0.17      0.00
    7   27    2     -0.59      0.00
    8   27    2      1.80      0.00
    9   27    2      1.23      0.00
   10   27    2     -0.43      0.00
   11   27    2     -0.65      0.00
   12   27    2     -0.85      0.00
   13   27    2     -0.76      0.00
   14   27    2     -0.03      0.00
   15   27    2      1.98      0.00
   16   27    2     -3.23      0.00
   17   27    2     -3.73      0.00
    0   28    2     -0.77      0.00
    1   28    2     -1.02      0.00
    2   28    2     -0.92      0.00
    3   28    2     -0.36      0.00
    4   28    2      0.86      0.00
    5   28    2      5.10      0.00
    6   28    2      0.45      0.00
    7   28    2     -3.50      0.00
    8   28    2     -0.80      0.00
    9   28    2     -0.71      0.00
   10   28    2     -0.88      0.00
   11   28    2     -0.06      0.00
   12   28    2     -1.92      0.00
   13   28    2      1.34      0.00
   14   28    2      2.74      0.00
   15   28    2      1.37      0.00
   16   28    2     -2.19      0.00
    1   29    2      1.47      0.00
    2   29    2     -0.72      0.00
    3   29    2     -1.74      0.00
    4   29    2     -0.04      0.00
    5   29    2      1.50      0.00
    6   29    2      2.17      0.00
    7   29    2     -0.25      0.00
    8   29    2      0.51      0.00
    9   29    2     -0.09      0.00
   10   29    2      1.17      0.00
   11   29    2     -0.33      0.00
   12   29    2     -2.19      0.00
   13   29    2     -1.21      0.00
   14   29    2      0.54      0.00
   15   29    2      1.47      0.00
    0   30    2     -0.34      0.00
    1   30    2      0.78      0.00
    2   30    2     -1.54      0.00
    3   30    2      0.74      0.00
    4   30    2      2.25      0.00
    5   30    2      2.03      0.00
    6   30    2     -0.56      0.00
    7   30    2     -0.98      0.00
    8   30    2      0.79      0.00
    9   30    2     -2.07      0.00
   10   30    2     -0.08      0.00
   11   30    2      1.03      0.00
   12   30    2     -1.92      0.00
   13   30    2     -0.66      0.00
   14   30    2      1.12      0.00
    1   31    2      0.07      0.00
    2   31    2     -1.47      0.00
    3   31    2     -1.15      0.00
    4   31    2      1.27      0.00
    5   31    2      1.54      0.00
    6   31    2      1.63      0.00
    7   31    2     -1.15      0.00
    8   31    2     -0.68      0.00
    9   31    2      2.25      0.00
   10   31    2      2.69      0.00
   11   31    2     -3.68      0.00
   12   31    2     -3.02      0.00
   13   31    2      1.83      0.00
    0   32    2      2.02      0.00
    1   32    2     -1.74      0.00
    2   32    2     -2.63      0.00
    3   32    2      1.99      0.00
    4   32    2      2.45      0.00
    5   32    2      1.13      0.00
    6   32    2      0.25      0.00
    7   32    2     -1.59      0.00
    8   32    2     -0.46      0.00
    9   32    2     -0.33      0.00
   10   32    2      1.49      0.00
   11   32    2      0.53      0.00
   12   32    2     -1.80      0.00
    1   33    2     -0.63      0.00
    2   33    2     -1.99      0.00
    3   33    2     -1.32      0.00
    4   33    2      2.06      0.00
    5   33    2      2.41      0.00
    6   33    2      1.05      0.00
    7   33    2     -3.03      0.00
    8   33    2     -1.46      0.00
    9   33    2      4.06      0.00
   10   33    2      2.77      0.00
    0   34    2      3.97      0.00
    1   34    2     -3.00      0.00
    2   34    2     -2.93      0.00
    3   34    2      1.45      0.00
    4   34    2      1.37      0.00
    5   34    2      1.11      0.00
    6   34    2      0.90      0.00
    7   34    2     -1.56      0.00
    8   34    2     -1.15      0.00
    1   35    2      0.11      0.00
    2   35    2     -0.63      0.00
    3   35    2     -3.00      0.00
    4   35    2      0.64      0.00
    5   35    2      3.25      0.00
    6   35    2      1.09      0.00
    1    1    3     -7.05      0.00
    2    1    3     94.15      0.00
    3    1    3     64.86      0.00
    4    1    3    -52.82      0.00
    5    1    3    -38.60      0.00
    6    1    3     21.50      0.00
    7    1    3    -13.58      0.00
    8    1    3     -0.46      0.00
    9    1    3     17.59      0.00
   10    1    3     -7.30      0.00
   11    1    3      4.58      0.00
   12    1    3      3.04      0.00
   13    1    3    -16.56      0.00
   14    1    3      7.70      0.00
   15    1    3     11.36      0.00
   16    1    3     -1.25      0.00
   17    1    3     -5.82      0.00
   18    1    3     -4.00      0.00
   19    1    3      1.57      0.00
   20    1    3      1.59      0.00
   21    1    3     -2.43      0.00
   22    1    3     -4.03      0.00
   23    1    3      4.01      0.00
   24    1    3      3.48      0.00
   25    1    3     -2.03      0.00
   26    1    3     -1.55      0.00
    0    2    3    -62.21      0.00
    1    2    3     30.94      0.00
    2    2    3     43.21      0.00
    3    2    3    -52.78      0.00
    4    2    3     19.38      0.00
    5    2    3     57.09      0.00
    6    2    3    -30.08      0.00
    7    2    3    -31.75      0.00
    8    2    3     19.11      0.00
    9    2    3      2.58      0.00
   10    2    3     -4.24      0.00
   11    2    3      6.73      0.00
   12    2    3     -2.12      0.00
   13    2    3     -3.33      0.00
   14    2    3     -1.54      0.00
   15    2    3     -1.45      0.00
   16    2    3      4.93      0.00
   17    2    3      3.46      0.00
   18    2    3     -4.94      0.00
   19    2    3     -3.19      0.00
   20    2    3      2.88      0.00
   21    2    3      3.29      0.00
   22    2    3      0.56      0.00
   23    2    3     -0.78      0.00
   24    2    3     -0.13      0.00
   25    2    3     -0.43      0.00
   26    2    3      0.46      0.00
    1    3    3     12.99      0.00
    2    3    3     47.70      0.00
    3    3    3     24.83      0.00
    4    3    3    -15.62      0.00
    5    3    3    -27.04      0.00
    6    3    3      7.39      0.00
    7    3    3      4.61      0.00
    8    3    3     -4.31      0.00
    9    3    3     -1.88      0.00
   10    3    3     -1.79      0.00
   11    3    3     11.86      0.00
   12    3    3      0.96      0.00
   13    3    3    -14.39      0.00
   14    3    3      4.66      0.00
   15    3    3      6.63      0.00
   16    3    3      2.17      0.00
   17    3    3     -2.84      0.00
   18    3    3     -4.84      0.00
   19    3    3      1.26      0.00
   20    3    3      1.47      0.00
   21    3    3     -2.70      0.00
   22    3    3     -2.28      0.00
   23    3    3      3.16      0.00
   24    3    3      1.82      0.00
   25    3    3     -0.24      0.00
   26    3    3      0.11      0.00
    0    4    3    -61.46      0.00
    1    4    3     47.69      0.00
    2    4    3     45.14      0.00
    3    4    3    -62.85      0.00
    4    4    3     28.81      0.00
    5    4    3     63.98      0.00
    6    4    3    -36.64      0.00
    7    4    3    -35.19      0.00
    8    4    3     20.87      0.00
    9    4    3     -4.29      0.00
   10    4    3     -2.81      0.00
   11    4    3     16.93      0.00
   12    4    3     -4.35      0.00
   13    4    3     -7.31      0.00
   14    4    3     -3.13      0.00
   15    4    3     -2.23      0.00
   16    4    3      7.24      0.00
   17    4    3      2.81      0.00
   18    4    3     -5.60      0.00
   19    4    3     -0.23      0.00
   20    4    3      2.36      0.00
   21    4    3      1.08      0.00
   22    4    3      2.13      0.00
   23    4    3      0.25      0.00
   24    4    3     -0.83      0.00
   25    4    3     -0.42      0.00
   26    4    3      0.48      0.00
    1    5    3     20.62      0.00
    2    5    3      5.63      0.00
    3    5    3      2.05      0.00
    4    5    3     11.13      0.00
    5    5    3    -25.59      0.00
    6    5    3      0.41      0.00
    7    5    3     30.53      0.00
    8    5    3    -12.59      0.00
    9    5    3    -27.18      0.00
   10    5    3      5.56      0.00
   11    5    3     17.85      0.00
   12    5    3     -0.54      0.00
   13    5    3     -7.72      0.00
   14    5    3      1.43      0.00
   15    5    3      2.02      0.00
   16    5    3      3.68      0.00
   17    5    3     -2.20      0.00
   18    5    3     -2.96      0.00
   19    5    3      0.67      0.00
   20    5    3      0.11      0.00
   21    5    3     -0.52      0.00
   22    5    3      0.03      0.00
   23    5    3      0.75      0.00
   24    5    3      0.37      0.00
   25    5    3      1.47      0.00
   26    5    3      0.99      0.00
    0    6    3    -28.66      0.00
    1    6    3     35.09      0.00
    2    6    3     26.27      0.00
    3    6    3    -36.22      0.00
    4    6    3     20.40      0.00
    5    6    3     33.72      0.00
    6    6    3    -20.92      0.00
    7    6    3    -15.92      0.00
    8    6    3      8.79      0.00
    9    6    3    -14.39      0.00
   10    6    3      0.38      0.00
   11    6    3     22.32      0.00
   12    6    3     -5.31      0.00
   13    6    3    -10.86      0.00
   14    6    3     -2.52      0.00
   15    6    3      1.08      0.00
   16    6    3      4.82      0.00
   17    6    3     -0.47      0.00
   18    6    3     -2.13      0.00
   19    6    3      2.71      0.00
   20    6    3     -0.01      0.00
   21    6    3     -2.19      0.00
   22    6    3      2.74      0.00
   23    6    3      1.71      0.00
   24    6    3     -0.43      0.00
   25    6    3      0.40      0.00
   26    6    3     -1.45      0.00
    1    7    3     12.36      0.00
    2    7    3    -11.34      0.00
    3    7    3      5.68      0.00
    4    7    3     14.66      0.00
    5    7    3    -34.30      0.00
    6    7    3      1.48      0.00
    7    7    3     51.12      0.00
    8    7    3    -16.88      0.00
    9    7    3    -44.07      0.00
   10    7    3      9.45      0.00
   11    7    3     18.65      0.00
   12    7    3     -0.49      0.00
   13    7    3     -0.47      0.00
   14    7    3     -0.28      0.00
   15    7    3     -1.21      0.00
   16    7    3      2.65      0.00
   17    7    3     -1.15      0.00
   18    7    3      0.67      0.00
   19    7    3     -1.70      0.00
   20    7    3     -1.37      0.00
   21    7    3      3.88      0.00
   22    7    3      0.88      0.00
   23    7    3     -3.60      0.00
   24    7    3      0.69      0.00
   25    7    3      2.86      0.00
   26    7    3      0.10      0.00
    0    8    3     -6.19      0.00
    1    8    3     14.74      0.00
    2    8    3     12.71      0.00
    3    8    3     -7.47      0.00
    4    8    3      2.43      0.00
    5    8    3      1.27      0.00
    6    8    3     -0.86      0.00
    7    8    3      4.15      0.00
    8    8    3     -3.67      0.00
    9    8    3    -15.14      0.00
   10    8    3      0.85      0.00
   11    8    3     14.57      0.00
   12    8    3     -4.57      0.00
   13    8    3     -9.04      0.00
   14    8    3      0.36      0.00
   15    8    3      4.52      0.00
   16    8    3      0.18      0.00
   17    8    3     -1.47      0.00
   18    8    3      1.58      0.00
   19    8    3     -0.45      0.00
   20    8    3     -0.92      0.00
   21    8    3     -1.07      0.00
   22    8    3      1.22      0.00
   23    8    3      2.64      0.00
   24    8    3      0.67      0.00
   25    8    3     -0.98      0.00
   26    8    3     -3.55      0.00
    1    9    3      2.99      0.00
    2    9    3    -14.57      0.00
    3    9    3     12.21      0.00
    4    9    3     11.36      0.00
    5    9    3    -37.29      0.00
    6    9    3      1.15      0.00
    7    9    3     53.91      0.00
    8    9    3    -11.99      0.00
    9    9    3    -43.54      0.00
   10    9    3      9.00      0.00
   11    9    3     14.74      0.00
   12    9    3     -0.21      0.00
   13    9    3      2.93      0.00
   14    9    3     -1.26      0.00
   15    9    3     -4.06      0.00
   16    9    3      2.66      0.00
   17    9    3      3.71      0.00
   18    9    3      2.27      0.00
   19    9    3     -5.27      0.00
   20    9    3     -1.47      0.00
   21    9    3      6.09      0.00
   22    9    3      0.41      0.00
   23    9    3     -6.75      0.00
   24    9    3      1.42      0.00
   25    9    3      4.74      0.00
   26    9    3     -1.16      0.00
    0   10    3      6.58      0.00
    1   10    3      8.22      0.00
    2   10    3      2.30      0.00
    3   10    3      5.78      0.00
    4   10    3     -7.91      0.00
    5   10    3    -15.05      0.00
    6   10    3      8.72      0.00
    7   10    3      9.69      0.00
    8   10    3     -8.03      0.00
    9   10    3     -4.36      0.00
   10   10    3     -1.32      0.00
   11   10    3     -1.05      0.00
   12   10    3     -1.96      0.00
   13   10    3     -0.09      0.00
   14   10    3      2.00      0.00
   15   10    3      1.06      0.00
   16   10    3     -2.00      0.00
   17   10    3      1.12      0.00
   18   10    3      2.46      0.00
   19   10    3     -5.30      0.00
   20   10    3      0.50      0.00
   21   10    3      2.34      0.00
   22   10    3     -0.92      0.00
   23   10    3      2.20      0.00
   24   10    3      0.57      0.00
   25   10    3     -4.22      0.00
    1   11    3     -4.79      0.00
    2   11    3    -10.60      0.00
    3   11    3     15.96      0.00
    4   11    3      5.88      0.00
    5   11    3    -28.28      0.00
    6   11    3      1.43      0.00
    7   11    3     36.80      0.00
    8   11    3     -4.12      0.00
    9   11    3    -27.89      0.00
   10   11    3      7.40      0.00
   11   11    3      6.30      0.00
   12   11    3     -0.98      0.00
   13   11    3      4.47      0.00
   14   11    3     -1.46      0.00
   15   11    3     -4.86      0.00
   16   11    3      3.46      0.00
   17   11    3      7.23      0.00
   18   11    3      1.71      0.00
   19   11    3     -7.40      0.00
   20   11    3     -0.99      0.00
   21   11    3      4.65      0.00
   22   11    3      0.87      0.00
   23   11    3     -5.12      0.00
   24   11    3     -0.23      0.00
   25   11    3      4.79      0.00
    0   12    3     14.82      0.00
    1   12    3      2.99      0.00
    2   12    3     -6.36      0.00
    3   12    3      7.48      0.00
    4   12    3     -6.52      0.00
    5   12    3    -12.24      0.00
    6   12    3      7.28      0.00
    7   12    3      1.23      0.00
    8   12    3     -5.00      0.00
    9   12    3      9.26      0.00
   10   12    3     -4.02      0.00
   11   12    3    -13.71      0.00
   12   12    3      1.69      0.00
   13   12    3      8.57      0.00
   14   12    3      1.53      0.00
   15   12    3     -4.84      0.00
   16   12    3     -1.18      0.00
   17   12    3      3.74      0.00
   18   12    3      0.84      0.00
   19   12    3     -6.73      0.00
   20   12    3      2.83      0.00
   21   12    3      3.51      0.00
   22   12    3     -2.24      0.00
   23   12    3      0.14      0.00
   24   12    3      0.02      0.00
   25   12    3     -4.51      0.00
    1   13    3     -7.98      0.00
    2   13    3     -4.44      0.00
    3   13    3     12.42      0.00
    4   13    3     -0.07      0.00
    5   13    3    -10.67      0.00
    6   13    3      3.63      0.00
    7   13    3     12.88      0.00
    8   13    3      1.43      0.00
    9   13    3    -10.30      0.00
   10   13    3      6.14      0.00
   11   13    3     -1.61      0.00
   12   13    3     -2.74      0.00
   13   13    3      4.91      0.00
   14   13    3     -0.60      0.00
   15   13    3     -3.73      0.00
   16   13    3      3.59      0.00
   17   13    3      7.23      0.00
   18   13    3      0.11      0.00
   19   13    3     -7.37      0.00
   20   13    3     -0.40      0.00
   21   13    3      1.57      0.00
   22   13    3      2.02      0.00
   23   13    3     -0.13      0.00
   24   13    3     -3.02      0.00
   25   13    3      1.56      0.00
    0   14    3     19.07      0.00
    1   14    3     -2.60      0.00
    2   14    3    -10.58      0.00
    3   14    3      3.41      0.00
    4   14    3     -1.28      0.00
    5   14    3     -2.95      0.00
    6   14    3      4.05      0.00
    7   14    3     -5.74      0.00
    8   14    3     -1.73      0.00
    9   14    3     14.93      0.00
   10   14    3     -4.15      0.00
   11   14    3    -17.45      0.00
   12   14    3      4.19      0.00
   13   14    3     10.33      0.00
   14   14    3      0.42      0.00
   15   14    3     -5.57      0.00
   16   14    3      0.30      0.00
   17   14    3      2.58      0.00
   18   14    3     -0.81      0.00
   19   14    3     -4.00      0.00
   20   14    3      3.72      0.00
   21   14    3      1.44      0.00
   22   14    3     -2.32      0.00
   23   14    3     -1.57      0.00
   24   14    3      0.36      0.00
    1   15    3     -5.64      0.00
    2   15    3     -0.08      0.00
    3   15    3      3.75      0.00
    4   15    3     -4.52      0.00
    5   15    3      3.59      0.00
    6   15    3      5.66      0.00
    7   15    3     -2.99      0.00
    8   15    3      4.22      0.00
    9   15    3      0.05      0.00
   10   15    3      4.38      0.00
   11   15    3     -3.89      0.00
   12   15    3     -3.83      0.00
   13   15    3      2.36      0.00
   14   15    3      0.09      0.00
   15   15    3     -2.45      0.00
   16   15    3      3.04      0.00
   17   15    3      5.98      0.00
   18   15    3     -1.76      0.00
   19   15    3     -5.56      0.00
   20   15    3      0.58      0.00
   21   15    3     -1.49      0.00
   22   15    3      1.52      0.00
   23   15    3      3.75      0.00
   24   15    3     -3.27      0.00
    0   16    3     18.32      0.00
    1   16    3      0.55      0.00
    2   16    3     -9.35      0.00
    3   16    3     -2.23      0.00
    4   16    3      1.39      0.00
    5   16    3      1.46      0.00
    6   16    3      3.21      0.00
    7   16    3     -4.01      0.00
    8   16    3     -1.37      0.00
    9   16    3      9.82      0.00
   10   16    3     -1.58      0.00
   11   16    3    -11.50      0.00
   12   16    3      5.10      0.00
   13   16    3      6.09      0.00
   14   16    3     -0.97      0.00
   15   16    3     -1.84      0.00
   16   16    3      0.88      0.00
   17   16    3     -2.39      0.00
   18   16    3     -1.07      0.00
   19   16    3      1.56      0.00
   20   16    3      2.48      0.00
   21   16    3     -1.66      0.00
   22   16    3     -1.38      0.00
   23   16    3     -1.99      0.00
   24   16    3      0.46      0.00
    1   17    3     -4.22      0.00
    2   17    3      3.30      0.00
    3   17    3      1.66      0.00
    4   17    3     -8.93      0.00
    5   17    3      5.77      0.00
    6   17    3      7.43      0.00
    7   17    3     -6.49      0.00
    8   17    3      4.46      0.00
    9   17    3      3.18      0.00
   10   17    3      1.95      0.00
   11   17    3     -2.86      0.00
   12   17    3     -3.38      0.00
   13   17    3     -1.88      0.00
   14   17    3      1.14      0.00
   15   17    3      1.05      0.00
   16   17    3      0.84      0.00
   17   17    3      1.82      0.00
   18   17    3     -2.59      0.00
   19   17    3     -3.09      0.00
   20   17    3      1.16      0.00
   21   17    3     -1.78      0.00
   22   17    3      0.29      0.00
   23   17    3      3.82      0.00
    0   18    3      9.35      0.00
    1   18    3      3.56      0.00
    2   18    3     -2.20      0.00
    3   18    3     -4.43      0.00
    4   18    3      0.23      0.00
    5   18    3      2.53      0.00
    6   18    3      2.49      0.00
    7   18    3     -0.87      0.00
    8   18    3     -1.25      0.00
    9   18    3      1.71      0.00
   10   18    3      0.90      0.00
   11   18    3     -0.97      0.00
   12   18    3      4.36      0.00
   13   18    3     -1.42      0.00
   14   18    3     -1.93      0.00
   15   18    3      3.01      0.00
   16   18    3      1.02      0.00
   17   18    3     -6.13      0.00
   18   18    3     -1.47      0.00
   19   18    3      5.28      0.00
   20   18    3      0.85      0.00
   21   18    3     -3.88      0.00
   22   18    3     -0.42      0.00
   23   18    3     -0.71      0.00
    1   19    3     -4.21      0.00
    2   19    3      5.08      0.00
    3   19    3      3.10      0.00
    4   19    3    -11.20      0.00
    5   19    3      3.35      0.00
    6   19    3      7.19      0.00
    7   19    3     -3.74      0.00
    8   19    3      3.69      0.00
    9   19    3      1.78      0.00
   10   19    3     -0.04      0.00
   11   19    3     -0.20      0.00
   12   19    3     -2.21      0.00
   13   19    3     -6.18      0.00
   14   19    3      2.58      0.00
   15   19    3      6.07      0.00
   16   19    3     -1.56      0.00
   17   19    3     -3.68      0.00
   18   19    3     -3.04      0.00
   19   19    3     -1.44      0.00
   20   19    3      0.77      0.00
   21   19    3      0.64      0.00
   22   19    3      0.83      0.00
    0   20    3     -1.56      0.00
    1   20    3      1.41      0.00
    2   20    3      4.73      0.00
    3   20    3     -3.26      0.00
    4   20    3     -1.29      0.00
    5   20    3      1.88      0.00
    6   20    3      0.34      0.00
    7   20    3      1.24      0.00
    8   20    3      0.08      0.00
    9   20    3     -3.42      0.00
   10   20    3      1.91      0.00
   11   20    3      6.65      0.00
   12   20    3      2.11      0.00
   13   20    3     -7.67      0.00
   14   20    3     -2.39      0.00
   15   20    3      5.65      0.00
   16   20    3      2.18      0.00
   17   20    3     -5.07      0.00
   18   20    3     -3.08      0.00
   19   20    3      4.93      0.00
   20   20    3     -0.45      0.00
   21   20    3     -5.12      0.00
   22   20    3     -0.25      0.00
    1   21    3     -2.51      0.00
    2   21    3      4.21      0.00
    3   21    3      1.44      0.00
    4   21    3     -9.30      0.00
    5   21    3      2.55      0.00
    6   21    3      4.14      0.00
    7   21    3     -0.59      0.00
    8   21    3      3.13      0.00
    9   21    3     -1.26      0.00
   10   21    3     -0.69      0.00
   11   21    3      4.05      0.00
   12   21    3     -0.16      0.00
   13   21    3     -8.16      0.00
   14   21    3      1.38      0.00
   15   21    3      6.16      0.00
   16   21    3     -1.40      0.00
   17   21    3     -5.24      0.00
   18   21    3     -3.08      0.00
   19   21    3      0.26      0.00
   20   21    3     -0.11      0.00
   21   21    3      1.48      0.00
    0   22    3     -6.49      0.00
    1   22    3      0.36      0.00
    2   22    3      5.93      0.00
    3   22    3     -2.29      0.00
    4   22    3      0.37      0.00
    5   22    3      0.24      0.00
    6   22    3     -3.21      0.00
    7   22    3      3.10      0.00
    8   22    3      2.14      0.00
    9   22    3     -5.88      0.00
   10   22    3      1.38      0.00
   11   22    3      8.54      0.00
   12   22    3      0.23      0.00
   13   22    3     -7.94      0.00
   14   22    3     -2.22      0.00
   15   22    3      4.61      0.00
   16   22    3      2.48      0.00
   17   22    3     -2.73      0.00
   18   22    3     -3.92      0.00
   19   22    3      3.30      0.00
   20   22    3     -1.34      0.00
   21   22    3     -4.04      0.00
    1   23    3     -0.38      0.00
    2   23    3      0.95      0.00
    3   23    3      0.10      0.00
    4   23    3     -4.27      0.00
    5   23    3     -0.54      0.00
    6   23    3      0.66      0.00
    7   23    3      3.79      0.00
    8   23    3      1.93      0.00
    9   23    3     -4.21      0.00
   10   23    3     -0.10      0.00
   11   23    3      6.24      0.00
   12   23    3      1.97      0.00
   13   23    3     -5.19      0.00
   14   23    3     -1.35      0.00
   15   23    3      0.94      0.00
   16   23    3     -0.56      0.00
   17   23    3     -3.18      0.00
   18   23    3     -1.25      0.00
   19   23    3      1.56      0.00
   20   23    3     -0.85      0.00
    0   24    3     -6.53      0.00
    1   24    3      1.60      0.00
    2   24    3      4.32      0.00
    3   24    3     -2.18      0.00
    4   24    3      2.82      0.00
    5   24    3      0.33      0.00
    6   24    3     -5.48      0.00
    7   24    3      1.57      0.00
    8   24    3      3.07      0.00
    9   24    3     -5.19      0.00
   10   24    3      0.81      0.00
   11   24    3      6.07      0.00
   12   24    3     -1.01      0.00
   13   24    3     -3.89      0.00
   14   24    3     -0.07      0.00
   15   24    3      2.54      0.00
   16   24    3     -0.41      0.00
   17   24    3     -1.44      0.00
   18   24    3     -3.03      0.00
   19   24    3      0.52      0.00
   20   24    3     -0.76      0.00
    1   25    3      0.87      0.00
    2   25    3     -3.29      0.00
    3   25    3     -0.31      0.00
    4   25    3      1.95      0.00
    5   25    3     -4.38      0.00
    6   25    3     -1.89      0.00
    7   25    3      8.07      0.00
    8   25    3      0.08      0.00
    9   25    3     -6.14      0.00
   10   25    3      0.49      0.00
   11   25    3      5.33      0.00
   12   25    3      1.98      0.00
   13   25    3     -1.30      0.00
   14   25    3     -1.24      0.00
   15   25    3     -2.56      0.00
   16   25    3     -0.95      0.00
   17   25    3     -0.53      0.00
   18   25    3      0.54      0.00
   19   25    3      0.35      0.00
    0   26    3     -4.37      0.00
    1   26    3      4.69      0.00
    2   26    3      3.11      0.00
    3   26    3     -2.38      0.00
    4   26    3      2.35      0.00
    5   26    3      0.36      0.00
    6   26    3     -3.65      0.00
    7   26    3     -1.05      0.00
    8   26    3      1.42      0.00
    9   26    3     -2.37      0.00
   10   26    3      1.59      0.00
   11   26    3      2.22      0.00
   12   26    3     -2.36      0.00
   13   26    3     -0.02      0.00
   14   26    3      2.26      0.00
   15   26    3      0.62      0.00
   16   26    3     -3.00      0.00
   17   26    3      0.81      0.00
   18   26    3     -1.74      0.00
    1   27    3      1.10      0.00
    2   27    3     -4.99      0.00
    3   27    3     -1.24      0.00
    4   27    3      5.39      0.00
    5   27    3     -4.34      0.00
    6   27    3     -2.70      0.00
    7   27    3      7.46      0.00
    8   27    3     -2.01      0.00
    9   27    3     -5.63      0.00
   10   27    3      0.48      0.00
   11   27    3      4.41      0.00
   12   27    3      0.56      0.00
   13   27    3     -1.66      0.00
   14   27    3      0.64      0.00
   15   27    3     -1.43      0.00
   16   27    3     -1.15      0.00
   17   27    3      0.84      0.00
    0   28    3     -2.54      0.00
    1   28    3      7.52      0.00
    2   28    3      2.67      0.00
    3   28    3     -2.07      0.00
    4   28    3     -0.16      0.00
    5   28    3     -1.87      0.00
    6   28    3     -0.03      0.00
    7   28    3     -0.58      0.00
    8   28    3     -0.38      0.00
    9   28    3     -0.97      0.00
   10   28    3      1.56      0.00
   11   28    3      0.53      0.00
   12   28    3     -2.47      0.00
   13   28    3      1.37      0.00
   14   28    3      2.06      0.00
   15   28    3     -0.71      0.00
   16   28    3     -2.27      0.00
    1   29    3     -0.12      0.00
    2   29    3     -3.60      0.00
    3   29    3     -0.54      0.00
    4   29    3      4.44      0.00
    5   29    3     -2.67      0.00
    6   29    3     -1.48      0.00
    7   29    3      3.11      0.00
    8   29    3     -4.54      0.00
    9   29    3     -3.76      0.00
   10   29    3      1.18      0.00
   11   29    3      4.80      0.00
   12   29    3     -0.76      0.00
   13   29    3     -4.10      0.00
   14   29    3      1.17      0.00
   15   29    3      0.68      0.00
    0   30    3     -3.07      0.00
    1   30    3      5.15      0.00
    2   30    3      2.91      0.00
    3   30    3     -0.55      0.00
    4   30    3     -2.38      0.00
    5   30    3     -2.93      0.00
    6   30    3      1.99      0.00
    7   30    3      0.33      0.00
    8   30    3     -0.60      0.00
    9   30    3     -1.63      0.00
   10   30    3     -0.34      0.00
   11   30    3      1.97      0.00
   12   30    3     -1.04      0.00
   13   30    3      0.50      0.00
   14   30    3      0.64      0.00
    1   31    3     -1.85      0.00
    2   31    3     -2.65      0.00
    3   31    3      1.47      0.00
    4   31    3      2.71      0.00
    5   31    3     -1.97      0.00
    6   31    3     -0.71      0.00
    7   31    3      0.05      0.00
    8   31    3     -5.35      0.00
    9   31    3     -2.92      0.00
   10   31    3      1.98      0.00
   11   31    3      4.60      0.00
   12   31    3     -1.40      0.00
   13   31    3     -3.89      0.00
    0   32    3     -2.59      0.00
    1   32    3      0.64      0.00
    2   32    3      1.66      0.00
    3   32    3     -0.24      0.00
    4   32    3     -2.99      0.00
    5   32    3     -0.59      0.00
    6   32    3      2.31      0.00
    7   32    3     -0.16      0.00
    8   32    3     -0.93      0.00
    9   32    3     -2.69      0.00
   10   32    3     -1.13      0.00
   11   32    3      3.36      0.00
   12   32    3     -0.46      0.00
    1   33    3     -2.79      0.00
    2   33    3     -2.81      0.00
    3   33    3      2.73      0.00
    4   33    3      1.95      0.00
    5   33    3     -2.24      0.00
    6   33    3     -1.81      0.00
    7   33    3     -0.10      0.00
    8   33    3     -2.72      0.00
    9   33    3     -2.37      0.00
   10   33    3      0.92      0.00
    0   34    3      0.47      0.00
    1   34    3     -0.33      0.00
    2   34    3     -1.36      0.00
    3   34    3     -1.85      0.00
    4   34    3     -1.75      0.00
    5   34    3      1.62      0.00
    6   34    3      1.51      0.00
    7   34    3     -0.27      0.00
    8   34    3     -1.52      0.00
    1   35    3     -2.70      0.00
    2   35    3     -2.06      0.00
    3   35    3      2.90      0.00
    4   35    3      0.47      0.00
    5   35    3     -2.93      0.00
    6   35    3     -2.38      0.00
    0    0    4   -174.84      0.00
    1    0    4   -199.97      0.00
    2    0    4    192.98      0.00
    3    0    4     81.56      0.00
    4    0    4    -32.32      0.00
    5    0    4    -43.82      0.00
    6    0    4    -16.47      0.00
    7    0    4     21.64      0.00
    8    0    4     -1.11      0.00
    9    0    4     -4.16      0.00
   10    0    4     20.18      0.00
   11    0    4     -5.56      0.00
   12    0    4    -18.72      0.00
   13    0    4      8.05      0.00
   14    0    4      2.97      0.00
   15    0    4     -9.12      0.00
   16    0    4      1.18      0.00
   17    0    4      3.08      0.00
   18    0    4     -1.35      0.00
   19    0    4      1.06      0.00
   20    0    4     -2.20      0.00
   21    0    4      0.71      0.00
   22    0    4      3.40      0.00
   23    0    4      3.69      0.00
   24    0    4     -1.64      0.00
   25    0    4     -4.25      0.00
   26    0    4      2.09      0.00
    1    1    4      8.83      0.00
    2    1    4    -33.57      0.00
    3    1    4    -16.53      0.00
    4    1    4     28.12      0.00
    5    1    4     10.01      0.00
    6    1    4     -7.04      0.00
    7    1    4     -7.50      0.00
    8    1    4     -7.01      0.00
    9    1    4      8.23      0.00
   10    1    4      2.61      0.00
   11    1    4     -5.28      0.00
   12    1    4      1.42      0.00
   13    1    4      1.17      0.00
   14    1    4     -4.08      0.00
   15    1    4      1.28      0.00
   16    1    4      2.14      0.00
   17    1    4     -0.58      0.00
   18    1    4     -0.30      0.00
   19    1    4      0.55      0.00
   20    1    4      0.59      0.00
   21    1    4     -1.22      0.00
   22    1    4     -0.18      0.00
   23    1    4      1.46      0.00
   24    1    4      0.37      0.00
   25    1    4     -0.96      0.00
   26    1    4     -0.65      0.00
    0    2    4   -107.96      0.00
    1    2    4   -158.47      0.00
    2    2    4    142.39      0.00
    3    2    4     61.79      0.00
    4    2    4    -26.60      0.00
    5    2    4    -35.55      0.00
    6    2    4     -8.78      0.00
    7    2    4     15.73      0.00
    8    2    4     -2.55      0.00
    9    2    4     -0.66      0.00
   10    2    4     13.43      0.00
   11    2    4     -5.29      0.00
   12    2    4    -10.87      0.00
   13    2    4      6.65      0.00
   14    2    4     -1.98      0.00
   15    2    4     -8.62      0.00
   16    2    4      3.06      0.00
   17    2    4      2.86      0.00
   18    2    4     -1.95      0.00
   19    2    4      0.91      0.00
   20    2    4     -1.66      0.00
   21    2    4      1.39      0.00
   22    2    4      3.01      0.00
   23    2    4      1.69      0.00
   24    2    4     -2.54      0.00
   25    2    4     -2.77      0.00
   26    2    4      3.40      0.00
    1    3    4     19.03      0.00
    2    3    4    -65.68      0.00
    3    3    4    -38.12      0.00
    4    3    4     54.01      0.00
    5    3    4     26.64      0.00
    6    3    4    -11.58      0.00
    7    3    4    -20.51      0.00
    8    3    4    -19.40      0.00
    9    3    4     18.62      0.00
   10    3    4      6.44      0.00
   11    3    4    -10.77      0.00
   12    3    4      5.41      0.00
   13    3    4      3.48      0.00
   14    3    4    -10.54      0.00
   15    3    4      2.63      0.00
   16    3    4      3.12      0.00
   17    3    4     -2.16      0.00
   18    3    4      1.59      0.00
   19    3    4      1.62      0.00
   20    3    4      0.20      0.00
   21    3    4     -2.05      0.00
   22    3    4     -0.13      0.00
   23    3    4      2.95      0.00
   24    3    4      0.76      0.00
   25    3    4     -1.92      0.00
   26    3    4     -1.60      0.00
    0    4    4      1.65      0.00
    1    4    4    -74.41      0.00
    2    4    4     52.88      0.00
    3    4    4     18.63      0.00
    4    4    4    -16.43      0.00
    5    4    4    -14.08      0.00
    6    4    4      3.44      0.00
    7    4    4      3.55      0.00
    8    4    4     -1.82      0.00
    9    4    4      4.80      0.00
   10    4    4     -4.50      0.00
   11    4    4     -4.43      0.00
   12    4    4      6.55      0.00
   13    4    4      3.03      0.00
   14    4    4     -9.70      0.00
   15    4    4     -6.28      0.00
   16    4    4      5.32      0.00
   17    4    4      2.52      0.00
   18    4    4     -4.22      0.00
   19    4    4     -0.33      0.00
   20    4    4      1.19      0.00
   21    4    4      2.10      0.00
   22    4    4      0.37      0.00
   23    4    4     -1.09      0.00
   24    4    4     -1.62      0.00
   25    4    4     -0.34      0.00
   26    4    4      2.44      0.00
    1    5    4     18.21      0.00
    2    5    4    -47.68      0.00
    3    5    4    -39.50      0.00
    4    5    4     36.85      0.00
    5    5    4     31.31      0.00
    6    5    4     -3.81      0.00
    7    5    4    -23.16      0.00
    8    5    4    -23.67      0.00
    9    5    4     15.46      0.00
   10    5    4      6.05      0.00
   11    5    4     -6.19      0.00
   12    5    4      8.31      0.00
   13    5    4      3.68      0.00
   14    5    4    -12.01      0.00
   15    5    4      2.02      0.00
   16    5    4      0.95      0.00
   17    5    4     -3.48      0.00
   18    5    4      4.24      0.00
   19    5    4      3.18      0.00
   20    5    4     -1.08      0.00
   21    5    4     -1.70      0.00
   22    5    4     -0.03      0.00
   23    5    4      2.22      0.00
   24    5    4      0.65      0.00
   25    5    4     -1.25      0.00
   26    5    4     -1.52      0.00
    0    6    4     43.97      0.00
    1    6    4    -12.13      0.00
    2    6    4      4.84      0.00
    3    6    4    -13.15      0.00
    4    6    4    -12.95      0.00
    5    6    4      4.19      0.00
    6    6    4      9.86      0.00
    7    6    4     -3.10      0.00
    8    6    4      3.22      0.00
    9    6    4      4.85      0.00
   10    6    4    -23.26      0.00
   11    6    4     -2.61      0.00
   12    6    4     20.71      0.00
   13    6    4     -0.56      0.00
   14    6    4    -11.39      0.00
   15    6    4     -2.42      0.00
   16    6    4      4.48      0.00
   17    6    4      1.49      0.00
   18    6    4     -5.95      0.00
   19    6    4     -2.10      0.00
   20    6    4      4.45      0.00
   21    6    4      1.30      0.00
   22    6    4     -3.49      0.00
   23    6    4     -0.79      0.00
   24    6    4      1.92      0.00
   25    6    4     -0.09      0.00
   26    6    4     -2.13      0.00
    1    7    4     12.29      0.00
    2    7    4    -17.70      0.00
    3    7    4    -26.99      0.00
    4    7    4     10.47      0.00
    5    7    4     20.39      0.00
    6    7    4      3.20      0.00
    7    7    4    -12.83      0.00
    8    7    4    -15.70      0.00
    9    7    4      4.09      0.00
   10    7    4      1.90      0.00
   11    7    4      4.10      0.00
   12    7    4      4.64      0.00
   13    7    4     -0.32      0.00
   14    7    4     -6.66      0.00
   15    7    4      1.44      0.00
   16    7    4     -0.08      0.00
   17    7    4     -3.92      0.00
   18    7    4      2.74      0.00
   19    7    4      5.63      0.00
   20    7    4     -1.28      0.00
   21    7    4     -3.13      0.00
   22    7    4      0.44      0.00
   23    7    4      1.93      0.00
   24    7    4     -0.33      0.00
   25    7    4      0.05      0.00
   26    7    4     -0.60      0.00
    0    8    4     32.93      0.00
    1    8    4     10.95      0.00
    2    8    4     -2.81      0.00
    3    8    4    -17.17      0.00
    4    8    4    -16.04      0.00
    5    8    4      6.02      0.00
    6    8    4     13.69      0.00
    7    8    4     -0.29      0.00
    8    8    4      5.05      0.00
    9    8    4     -1.50      0.00
   10    8    4    -28.63      0.00
   11    8    4      1.62      0.00
   12    8    4     23.04      0.00
   13    8    4     -2.46      0.00
   14    8    4     -8.43      0.00
   15    8    4      0.62      0.00
   16    8    4      2.01      0.00
   17    8    4     -1.33      0.00
   18    8    4     -3.15      0.00
   19    8    4     -2.15      0.00
   20    8    4      2.74      0.00
   21    8    4      0.30      0.00
   22    8    4     -4.00      0.00
   23    8    4      0.21      0.00
   24    8    4      3.03      0.00
   25    8    4     -0.91      0.00
   26    8    4     -2.91      0.00
    1    9    4      3.34      0.00
    2    9    4      5.41      0.00
    3    9    4     -6.82      0.00
    4    9    4     -8.32      0.00
    5    9    4      1.91      0.00
    6    9    4      4.97      0.00
    7    9    4      1.26      0.00
    8    9    4     -3.16      0.00
    9    9    4     -6.44      0.00
   10    9    4     -1.33      0.00
   11    9    4     12.03      0.00
   12    9    4     -4.02      0.00
   13    9    4     -5.10      0.00
   14    9    4      2.49      0.00
   15    9    4      2.00      0.00
   16    9    4     -2.15      0.00
   17    9    4     -4.07      0.00
   18    9    4      1.07      0.00
   19    9    4      6.47      0.00
   20    9    4     -2.07      0.00
   21    9    4     -4.35      0.00
   22    9    4      2.88      0.00
   23    9    4      2.39      0.00
   24    9    4     -3.41      0.00
   25    9    4      1.12      0.00
   26    9    4      0.13      0.00
    0   10    4      8.84      0.00
    1   10    4     10.72      0.00
    2   10    4      4.38      0.00
    3   10    4     -7.78      0.00
    4   10    4    -17.68      0.00
    5   10    4      1.42      0.00
    6   10    4     15.91      0.00
    7   10    4      3.60      0.00
    8   10    4      0.57      0.00
    9   10    4     -8.67      0.00
   10   10    4    -18.84      0.00
   11   10    4      6.73      0.00
   12   10    4     14.68      0.00
   13   10    4     -2.56      0.00
   14   10    4     -3.65      0.00
   15   10    4      1.56      0.00
   16   10    4     -0.09      0.00
   17   10    4     -3.63      0.00
   18   10    4      1.83      0.00
   19   10    4     -1.86      0.00
   20   10    4     -2.41      0.00
   21   10    4      0.83      0.00
   22   10    4     -1.39      0.00
   23   10    4     -0.86      0.00
   24   10    4      2.03      0.00
   25   10    4      0.09      0.00
    1   11    4     -4.71      0.00
    2   11    4     15.17      0.00
    3   11    4     10.35      0.00
    4   11    4    -14.13      0.00
    5   11    4    -13.21      0.00
    6   11    4      2.72      0.00
    7   11    4     12.88      0.00
    8   11    4      4.17      0.00
    9   11    4    -13.93      0.00
   10   11    4     -1.53      0.00
   11   11    4     14.32      0.00
   12   11    4    -10.36      0.00
   13   11    4     -6.40      0.00
   14   11    4      8.52      0.00
   15   11    4      1.48      0.00
   16   11    4     -5.45      0.00
   17   11    4     -2.70      0.00
   18   11    4      2.14      0.00
   19   11    4      3.36      0.00
   20   11    4     -3.34      0.00
   21   11    4     -1.78      0.00
   22   11    4      4.93      0.00
   23   11    4      0.72      0.00
   24   11    4     -6.41      0.00
   25   11    4      2.27      0.00
    0   12    4    -13.00      0.00
    1   12    4      1.64      0.00
    2   12    4     13.26      0.00
    3   12    4      1.43      0.00
    4   12    4    -14.42      0.00
    5   12    4     -0.98      0.00
    6   12    4     14.92      0.00
    7   12    4      3.49      0.00
    8   12    4     -5.10      0.00
    9   12    4    -10.36      0.00
   10   12    4     -5.84      0.00
   11   12    4      6.99      0.00
   12   12    4      4.44      0.00
   13   12    4      0.89      0.00
   14   12    4      0.38      0.00
   15   12    4     -0.81      0.00
   16   12    4     -0.23      0.00
   17   12    4     -2.12      0.00
   18   12    4      3.16      0.00
   19   12    4     -3.36      0.00
   20   12    4     -4.88      0.00
   21   12    4      1.95      0.00
   22   12    4      0.31      0.00
   23   12    4     -1.50      0.00
   24   12    4      2.61      0.00
   25   12    4      1.18      0.00
    1   13    4     -7.03      0.00
    2   13    4     10.65      0.00
    3   13    4     15.46      0.00
    4   13    4     -8.78      0.00
    5   13    4    -18.44      0.00
    6   13    4     -1.12      0.00
    7   13    4     17.20      0.00
    8   13    4      6.25      0.00
    9   13    4    -15.03      0.00
   10   13    4     -1.86      0.00
   11   13    4     10.98      0.00
   12   13    4    -11.01      0.00
   13   13    4     -4.63      0.00
   14   13    4      8.05      0.00
   15   13    4     -1.03      0.00
   16   13    4     -5.32      0.00
   17   13    4      0.68      0.00
   18   13    4      2.21      0.00
   19   13    4     -1.16      0.00
   20   13    4     -2.28      0.00
   21   13    4      1.73      0.00
   22   13    4      3.02      0.00
   23   13    4     -2.23      0.00
   24   13    4     -5.63      0.00
   25   13    4      3.69      0.00
    0   14    4    -19.40      0.00
    1   14    4     -7.30      0.00
    2   14    4     12.64      0.00
    3   14    4      9.73      0.00
    4   14    4     -6.61      0.00
    5   14    4     -4.43      0.00
    6   14    4      9.11      0.00
    7   14    4      1.71      0.00
    8   14    4     -5.52      0.00
    9   14    4     -7.26      0.00
   10   14    4      0.13      0.00
   11   14    4      2.75      0.00
   12   14    4      0.84      0.00
   13   14    4      7.52      0.00
   14   14    4     -1.44      0.00
   15   14    4     -6.39      0.00
   16   14    4      2.60      0.00
   17   14    4      1.39      0.00
   18   14    4      1.29      0.00
   19   14    4     -3.99      0.00
   20   14    4     -4.19      0.00
   21   14    4      2.23      0.00
   22   14    4      0.04      0.00
   23   14    4     -0.96      0.00
   24   14    4      3.80      0.00
    1   15    4     -6.05      0.00
    2   15    4      5.41      0.00
    3   15    4     12.48      0.00
    4   15    4     -5.77      0.00
    5   15    4    -13.88      0.00
    6   15    4     -1.28      0.00
    7   15    4     11.54      0.00
    8   15    4      5.60      0.00
    9   15    4     -8.00      0.00
   10   15    4     -3.95      0.00
   11   15    4      2.63      0.00
   12   15    4     -7.52      0.00
   13   15    4     -0.51      0.00
   14   15    4      5.04      0.00
   15   15    4     -3.05      0.00
   16   15    4     -3.61      0.00
   17   15    4      2.52      0.00
   18   15    4      0.94      0.00
   19   15    4     -3.62      0.00
   20   15    4      1.00      0.00
   21   15    4      3.28      0.00
   22   15    4     -0.84      0.00
   23   15    4     -3.26      0.00
   24   15    4     -2.91      0.00
    0   16    4    -16.44      0.00
    1   16    4    -11.52      0.00
    2   16    4      5.98      0.00
    3   16    4     14.00      0.00
    4   16    4      2.19      0.00
    5   16    4     -5.65      0.00
    6   16    4     -1.26      0.00
    7   16    4     -2.06      0.00
    8   16    4      0.32      0.00
    9   16    4     -2.45      0.00
   10   16    4     -0.47      0.00
   11   16    4     -1.31      0.00
   12   16    4      1.65      0.00
   13   16    4     11.45      0.00
   14   16    4     -6.26      0.00
   15   16    4     -9.88      0.00
   16   16    4      5.83      0.00
   17   16    4      3.28      0.00
   18   16    4     -1.02      0.00
   19   16    4     -2.58      0.00
   20   16    4     -2.65      0.00
   21   16    4      2.04      0.00
   22   16    4     -0.29      0.00
   23   16    4     -1.22      0.00
   24   16    4      2.97      0.00
    1   17    4     -4.86      0.00
    2   17    4      3.75      0.00
    3   17    4      7.48      0.00
    4   17    4     -5.74      0.00
    5   17    4     -5.74      0.00
    6   17    4      0.87      0.00
    7   17    4      4.01      0.00
    8   17    4      3.23      0.00
    9   17    4     -1.41      0.00
   10   17    4     -5.32      0.00
   11   17    4     -5.11      0.00
   12   17    4     -2.86      0.00
   13   17    4      4.31      0.00
   14   17    4      2.74      0.00
   15   17    4     -3.08      0.00
   16   17    4     -2.57      0.00
   17   17    4      0.98      0.00
   18   17    4     -0.08      0.00
   19   17    4     -3.33      0.00
   20   17    4      3.78      0.00
   21   17    4      3.84      0.00
   22   17    4     -2.46      0.00
   23   17    4     -2.58      0.00
    0   18    4    -17.17      0.00
    1   18    4    -11.18      0.00
    2   18    4      3.56      0.00
    3   18    4     11.36      0.00
    4   18    4      5.23      0.00
    5   18    4     -1.70      0.00
    6   18    4     -7.80      0.00
    7   18    4     -7.04      0.00
    8   18    4      5.20      0.00
    9   18    4      3.17      0.00
   10   18    4     -0.71      0.00
   11   18    4     -4.77      0.00
   12   18    4     -0.72      0.00
   13   18    4      9.36      0.00
   14   18    4     -6.75      0.00
   15   18    4     -7.40      0.00
   16   18    4      7.09      0.00
   17   18    4      3.40      0.00
   18   18    4     -3.43      0.00
   19   18    4     -1.83      0.00
   20   18    4     -1.36      0.00
   21   18    4      1.52      0.00
   22   18    4      0.49      0.00
   23   18    4     -0.77      0.00
    1   19    4     -2.99      0.00
    2   19    4      0.41      0.00
    3   19    4      1.89      0.00
    4   19    4     -1.75      0.00
    5   19    4      0.41      0.00
    6   19    4      0.26      0.00
    7   19    4      0.50      0.00
    8   19    4      2.00      0.00
    9   19    4      0.07      0.00
   10   19    4     -4.76      0.00
   11   19    4     -6.34      0.00
   12   19    4      1.02      0.00
   13   19    4      5.16      0.00
   14   19    4     -0.62      0.00
   15   19    4     -1.49      0.00
   16   19    4      0.30      0.00
   17   19    4     -1.69      0.00
   18   19    4     -0.42      0.00
   19   19    4      0.01      0.00
   20   19    4      4.35      0.00
   21   19    4      2.49      0.00
   22   19    4     -2.03      0.00
    0   20    4    -17.73      0.00
    1   20    4     -7.79      0.00
    2   20    4      4.13      0.00
    3   20    4      6.16      0.00
    4   20    4      2.28      0.00
    5   20    4      1.42      0.00
    6   20    4     -6.03      0.00
    7   20    4     -7.64      0.00
    8   20    4      4.66      0.00
    9   20    4      5.37      0.00
   10   20    4      1.63      0.00
   11   20    4     -6.24      0.00
   12   20    4     -4.37      0.00
   13   20    4      4.30      0.00
   14   20    4     -4.46      0.00
   15   20    4     -2.38      0.00
   16   20    4      5.76      0.00
   17   20    4      1.96      0.00
   18   20    4     -3.47      0.00
   19   20    4     -0.96      0.00
   20   20    4     -1.07      0.00
   21   20    4      0.24      0.00
   22   20    4      1.06      0.00
    1   21    4     -1.07      0.00
    2   21    4     -2.70      0.00
    3   21    4     -2.70      0.00
    4   21    4      2.31      0.00
    5   21    4      4.06      0.00
    6   21    4     -0.57      0.00
    7   21    4     -2.65      0.00
    8   21    4      1.15      0.00
    9   21    4      1.74      0.00
   10   21    4     -2.42      0.00
   11   21    4     -3.92      0.00
   12   21    4      2.34      0.00
   13   21    4      2.08      0.00
   14   21    4     -2.80      0.00
   15   21    4      1.07      0.00
   16   21    4      2.13      0.00
   17   21    4     -3.80      0.00
   18   21    4      1.30      0.00
   19   21    4      4.52      0.00
   20   21    4      3.65      0.00
   21   21    4     -0.40      0.00
    0   22    4    -13.15      0.00
    1   22    4     -3.74      0.00
    2   22    4      3.85      0.00
    3   22    4      2.57      0.00
    4   22    4     -1.38      0.00
    5   22    4      0.94      0.00
    6   22    4     -1.89      0.00
    7   22    4     -3.16      0.00
    8   22    4      3.45      0.00
    9   22    4      1.74      0.00
   10   22    4      1.82      0.00
   11   22    4     -3.30      0.00
   12   22    4     -3.06      0.00
   13   22    4     -0.90      0.00
   14   22    4     -3.13      0.00
   15   22    4      1.79      0.00
   16   22    4      1.66      0.00
   17   22    4     -1.44      0.00
   18   22    4     -0.61      0.00
   19   22    4      1.65      0.00
   20   22    4     -0.36      0.00
   21   22    4     -0.92      0.00
    1   23    4     -0.04      0.00
    2   23    4     -2.95      0.00
    3   23    4     -5.47      0.00
    4   23    4      2.93      0.00
    5   23    4      6.14      0.00
    6   23    4      1.33      0.00
    7   23    4     -5.82      0.00
    8   23    4     -2.45      0.00
    9   23    4      4.17      0.00
   10   23    4      1.65      0.00
   11   23    4     -2.19      0.00
   12   23    4     -0.03      0.00
   13   23    4     -0.31      0.00
   14   23    4     -0.30      0.00
   15   23    4      2.79      0.00
   16   23    4      1.30      0.00
   17   23    4     -4.15      0.00
   18   23    4      2.11      0.00
   19   23    4      5.82      0.00
   20   23    4      3.62      0.00
    0   24    4     -5.48      0.00
    1   24    4     -1.14      0.00
    2   24    4      2.44      0.00
    3   24    4      0.41      0.00
    4   24    4     -3.82      0.00
    5   24    4     -0.45      0.00
    6   24    4      1.56      0.00
    7   24    4      1.53      0.00
    8   24    4      3.39      0.00
    9   24    4     -2.40      0.00
   10   24    4     -0.39      0.00
   11   24    4      0.50      0.00
   12   24    4      0.66      0.00
   13   24    4     -4.78      0.00
   14   24    4     -2.63      0.00
   15   24    4      4.70      0.00
   16   24    4     -0.88      0.00
   17   24    4     -4.38      0.00
   18   24    4      0.70      0.00
   19   24    4      3.24      0.00
   20   24    4      1.26      0.00
    1   25    4      0.08      0.00
    2   25    4     -0.60      0.00
    3   25    4     -5.58      0.00
    4   25    4      1.32      0.00
    5   25    4      4.69      0.00
    6   25    4      2.78      0.00
    7   25    4     -4.87      0.00
    8   25    4     -5.26      0.00
    9   25    4      3.63      0.00
   10   25    4      3.33      0.00
   11   25    4     -0.55      0.00
   12   25    4     -1.33      0.00
   13   25    4     -0.92      0.00
   14   25    4      1.18      0.00
   15   25    4      2.33      0.00
   16   25    4      3.19      0.00
   17   25    4     -2.21      0.00
   18   25    4     -0.97      0.00
   19   25    4      3.70      0.00
    0   26    4      1.46      0.00
    1   26    4     -0.60      0.00
    2   26    4      0.03      0.00
    3   26    4     -1.02      0.00
    4   26    4     -4.46      0.00
    5   26    4     -0.82      0.00
    6   26    4      4.48      0.00
    7   26    4      3.01      0.00
    8   26    4      1.74      0.00
    9   26    4     -2.47      0.00
   10   26    4     -0.60      0.00
   11   26    4      1.32      0.00
   12   26    4      1.34      0.00
   13   26    4     -5.47      0.00
   14   26    4     -2.51      0.00
   15   26    4      4.87      0.00
   16   26    4      1.06      0.00
   17   26    4     -4.14      0.00
   18   26    4     -0.26      0.00
    1   27    4     -0.56      0.00
    2   27    4      3.05      0.00
    3   27    4     -2.23      0.00
    4   27    4     -1.70      0.00
    5   27    4     -0.52      0.00
    6   27    4      1.67      0.00
    7   27    4     -0.82      0.00
    8   27    4     -3.33      0.00
    9   27    4      1.63      0.00
   10   27    4      0.42      0.00
   11   27    4      1.07      0.00
   12   27    4      1.64      0.00
   13   27    4     -1.27      0.00
   14   27    4     -1.83      0.00
   15   27    4      1.41      0.00
   16   27    4      6.54      0.00
   17   27    4     -0.53      0.00
    0   28    4      3.09      0.00
    1   28    4     -1.55      0.00
    2   28    4     -1.08      0.00
    3   28    4     -1.84      0.00
    4   28    4     -2.96      0.00
    5   28    4      0.73      0.00
    6   28    4      4.49      0.00
    7   28    4      0.78      0.00
    8   28    4     -0.09      0.00
    9   28    4     -0.23      0.00
   10   28    4      0.33      0.00
   11   28    4      1.12      0.00
   12   28    4      0.32      0.00
   13   28    4     -3.94      0.00
   14   28    4     -2.17      0.00
   15   28    4      2.54      0.00
   16   28    4      2.96      0.00
    1   29    4     -0.44      0.00
    2   29    4      3.67      0.00
    3   29    4      0.19      0.00
    4   29    4     -2.84      0.00
    5   29    4     -3.44      0.00
    6   29    4     -0.27      0.00
    7   29    4      1.92      0.00
    8   29    4     -0.77      0.00
    9   29    4     -0.12      0.00
   10   29    4     -1.07      0.00
   11   29    4      2.42      0.00
   12   29    4      2.76      0.00
   13   29    4     -1.75      0.00
   14   29    4     -2.61      0.00
   15   29    4      1.45      0.00
    0   30    4      0.04      0.00
    1   30    4     -1.37      0.00
    2   30    4      0.28      0.00
    3   30    4     -2.74      0.00
    4   30    4     -1.29      0.00
    5   30    4      2.67      0.00
    6   30    4      1.96      0.00
    7   30    4     -1.26      0.00
    8   30    4     -0.08      0.00
    9   30    4      0.06      0.00
   10   30    4     -0.29      0.00
   11   30    4      2.33      0.00
   12   30    4      0.77      0.00
   13   30    4     -2.93      0.00
   14   30    4     -1.75      0.00
    1   31    4      1.36      0.00
    2   31    4      0.74      0.00
    3   31    4     -1.48      0.00
    4   31    4     -1.46      0.00
    5   31    4     -1.59      0.00
    6   31    4     -0.25      0.00
    7   31    4      3.15      0.00
    8   31    4     -1.86      0.00
    9   31    4     -2.65      0.00
   10   31    4      1.51      0.00
   11   31    4      3.89      0.00
   12   31    4      0.20      0.00
   13   31    4     -1.60      0.00
    0   32    4     -2.40      0.00
    1   32    4      1.34      0.00
    2   32    4      1.70      0.00
    3   32    4     -3.34      0.00
    4   32    4     -0.56      0.00
    5   32    4      2.00      0.00
    6   32    4      0.00      0.00
    7   32    4      0.18      0.00
    8   32    4      0.70      0.00
    9   32    4     -1.65      0.00
   10   32    4     -1.17      0.00
   11   32    4      2.83      0.00
   12   32    4      1.11      0.00
    1   33    4      2.63      0.00
    2   33    4     -0.23      0.00
    3   33    4     -2.59      0.00
    4   33    4     -2.19      0.00
    5   33    4     -0.13      0.00
    6   33    4      2.19      0.00
    7   33    4      3.97      0.00
    8   33    4     -3.76      0.00
    9   33    4     -3.87      0.00
   10   33    4      3.07      0.00
    0   34    4     -3.43      0.00
    1   34    4      3.77      0.00
    2   34    4      2.56      0.00
    3   34    4     -2.50      0.00
    4   34    4     -0.53      0.00
    5   34    4      0.15      0.00
    6   34    4     -0.49      0.00
    7   34    4      1.20      0.00
    8   34    4      1.11      0.00
    1   35    4      1.68      0.00
    2   35    4      1.32      0.00
    3   35    4     -0.31      0.00
    4   35    4     -4.01      0.00
    5   35    4     -0.73      0.00
    6   35    4      3.06      0.00
    1    1    5    -83.41      0.00
    2    1    5    -75.79      0.00
    3    1    5     83.31      0.00
    4    1    5     50.79      0.00
    5    1    5    -44.39      0.00
    6    1    5    -10.99      0.00
    7    1    5     18.36      0.00
    8    1    5     -9.69      0.00
    9    1    5      3.95      0.00
   10    1    5      4.64      0.00
   11    1    5     -8.50      0.00
   12    1    5      7.65      0.00
   13    1    5      0.97      0.00
   14    1    5    -14.69      0.00
   15    1    5      1.92      0.00
   16    1    5      4.63      0.00
   17    1    5      5.09      0.00
   18    1    5      1.30      0.00
   19    1    5     -6.20      0.00
   20    1    5      1.83      0.00
   21    1    5      6.79      0.00
   22    1    5     -0.41      0.00
   23    1    5     -6.47      0.00
   24    1    5      0.10      0.00
   25    1    5      3.19      0.00
   26    1    5     -1.68      0.00
    0    2    5      4.74      0.00
    1    2    5    -80.18      0.00
    2    2    5      9.00      0.00
    3    2    5     28.80      0.00
    4    2    5    -55.33      0.00
    5    2    5     12.51      0.00
    6    2    5     46.19      0.00
    7    2    5    -18.81      0.00
    8    2    5    -19.43      0.00
    9    2    5     11.74      0.00
   10    2    5      0.77      0.00
   11    2    5     -2.09      0.00
   12    2    5      1.83      0.00
   13    2    5      0.67      0.00
   14    2    5      3.08      0.00
   15    2    5     -4.22      0.00
   16    2    5     -5.16      0.00
   17    2    5      5.21      0.00
   18    2    5      4.44      0.00
   19    2    5     -3.54      0.00
   20    2    5     -3.87      0.00
   21    2    5     -0.56      0.00
   22    2    5      0.24      0.00
   23    2    5     -0.12      0.00
   24    2    5      0.87      0.00
   25    2    5      0.25      0.00
   26    2    5     -1.62      0.00
    1    3    5    -52.36      0.00
    2    3    5    -33.95      0.00
    3    3    5     32.84      0.00
    4    3    5     24.61      0.00
    5    3    5     -9.73      0.00
    6    3    5    -15.33      0.00
    7    3    5      5.91      0.00
    8    3    5      7.67      0.00
    9    3    5      3.13      0.00
   10    3    5     -4.88      0.00
   11    3    5     -5.82      0.00
   12    3    5      9.18      0.00
   13    3    5      2.19      0.00
   14    3    5    -11.09      0.00
   15    3    5     -1.01      0.00
   16    3    5      0.86      0.00
   17    3    5      5.59      0.00
   18    3    5      2.63      0.00
   19    3    5     -5.10      0.00
   20    3    5      1.87      0.00
   21    3    5      5.30      0.00
   22    3    5     -1.74      0.00
   23    3    5     -4.39      0.00
   24    3    5      0.32      0.00
   25    3    5      1.07      0.00
   26    3    5     -0.64      0.00
    0    4    5     -5.78      0.00
    1    4    5    -91.37      0.00
    2    4    5     12.76      0.00
    3    4    5     28.32      0.00
    4    4    5    -65.17      0.00
    5    4    5     19.29      0.00
    6    4    5     53.80      0.00
    7    4    5    -23.01      0.00
    8    4    5    -20.31      0.00
    9    4    5     14.49      0.00
   10    4    5     -6.24      0.00
   11    4    5     -2.84      0.00
   12    4    5      9.00      0.00
   13    4    5      2.37      0.00
   14    4    5      2.75      0.00
   15    4    5     -7.13      0.00
   16    4    5     -6.09      0.00
   17    4    5      7.39      0.00
   18    4    5      2.49      0.00
   19    4    5     -4.40      0.00
   20    4    5     -1.50      0.00
   21    4    5     -1.80      0.00
   22    4    5     -1.75      0.00
   23    4    5      0.63      0.00
   24    4    5      1.03      0.00
   25    4    5     -0.11      0.00
   26    4    5     -1.21      0.00
    1    5    5    -18.30      0.00
    2    5    5     -2.96      0.00
    3    5    5    -14.42      0.00
    4    5    5      9.28      0.00
    5    5    5     18.47      0.00
    6    5    5    -24.36      0.00
    7    5    5     -2.27      0.00
    8    5    5     30.11      0.00
    9    5    5      0.25      0.00
   10    5    5    -17.39      0.00
   11    5    5     -2.38      0.00
   12    5    5      8.41      0.00
   13    5    5      3.13      0.00
   14    5    5     -6.19      0.00
   15    5    5     -3.56      0.00
   16    5    5     -0.09      0.00
   17    5    5      4.45      0.00
   18    5    5      2.01      0.00
   19    5    5     -1.39      0.00
   20    5    5     -0.23      0.00
   21    5    5      1.06      0.00
   22    5    5     -0.45      0.00
   23    5    5     -0.80      0.00
   24    5    5     -0.37      0.00
   25    5    5     -0.69      0.00
   26    5    5      0.64      0.00
    0    6    5    -11.79      0.00
    1    6    5    -56.60      0.00
    2    6    5      6.78      0.00
    3    6    5     15.64      0.00
    4    6    5    -39.06      0.00
    5    6    5     12.80      0.00
    6    6    5     30.20      0.00
    7    6    5    -12.86      0.00
    8    6    5     -5.54      0.00
    9    6    5     10.32      0.00
   10    6    5    -13.72      0.00
   11    6    5     -2.41      0.00
   12    6    5     15.59      0.00
   13    6    5      3.40      0.00
   14    6    5     -2.23      0.00
   15    6    5     -6.64      0.00
   16    6    5     -1.88      0.00
   17    6    5      5.03      0.00
   18    6    5     -1.46      0.00
   19    6    5     -1.95      0.00
   20    6    5      2.23      0.00
   21    6    5     -2.44      0.00
   22    6    5     -4.11      0.00
   23    6    5      0.25      0.00
   24    6    5      0.47      0.00
   25    6    5      0.85      0.00
   26    6    5      1.45      0.00
    1    7    5      1.04      0.00
    2    7    5      4.56      0.00
    3    7    5    -31.36      0.00
    4    7    5     10.85      0.00
    5    7    5     26.13      0.00
    6    7    5    -33.80      0.00
    7    7    5     -6.00      0.00
    8    7    5     44.93      0.00
    9    7    5     -0.13      0.00
   10    7    5    -26.10      0.00
   11    7    5     -0.74      0.00
   12    7    5      5.99      0.00
   13    7    5      3.12      0.00
   14    7    5     -1.91      0.00
   15    7    5     -4.02      0.00
   16    7    5      0.11      0.00
   17    7    5      1.59      0.00
   18    7    5      0.87      0.00
   19    7    5      2.89      0.00
   20    7    5     -3.47      0.00
   21    7    5     -3.27      0.00
   22    7    5      3.86      0.00
   23    7    5      2.17      0.00
   24    7    5     -3.08      0.00
   25    7    5     -0.68      0.00
   26    7    5      1.53      0.00
    0    8    5     -9.83      0.00
    1    8    5    -23.54      0.00
    2    8    5     -0.47      0.00
    3    8    5      9.30      0.00
    4    8    5     -7.18      0.00
    5    8    5     -0.62      0.00
    6    8    5      1.59      0.00
    7    8    5      0.61      0.00
    8    8    5      8.07      0.00
    9    8    5      4.48      0.00
   10    8    5    -10.52      0.00
   11    8    5     -0.26      0.00
   12    8    5     12.67      0.00
   13    8    5      1.22      0.00
   14    8    5     -5.90      0.00
   15    8    5     -2.26      0.00
   16    8    5      2.17      0.00
   17    8    5      0.32      0.00
   18    8    5     -1.48      0.00
   19    8    5      1.62      0.00
   20    8    5      1.00      0.00
   21    8    5     -1.69      0.00
   22    8    5     -4.04      0.00
   23    8    5     -1.29      0.00
   24    8    5      1.46      0.00
   25    8    5      2.57      0.00
   26    8    5      2.15      0.00
    1    9    5      8.33      0.00
    2    9    5      4.33      0.00
    3    9    5    -29.64      0.00
    4    9    5     13.68      0.00
    5    9    5     24.51      0.00
    6    9    5    -34.80      0.00
    7    9    5    -10.16      0.00
    8    9    5     42.08      0.00
    9    9    5      2.52      0.00
   10    9    5    -25.55      0.00
   11    9    5      0.25      0.00
   12    9    5      3.78      0.00
   13    9    5      1.99      0.00
   14    9    5      1.59      0.00
   15    9    5     -3.29      0.00
   16    9    5     -3.22      0.00
   17    9    5     -1.22      0.00
   18    9    5      1.99      0.00
   19    9    5      5.00      0.00
   20    9    5     -4.31      0.00
   21    9    5     -4.40      0.00
   22    9    5      5.78      0.00
   23    9    5      3.10      0.00
   24    9    5     -5.47      0.00
   25    9    5     -0.35      0.00
   26    9    5      2.89      0.00
    0   10    5    -11.62      0.00
    1   10    5     -1.18      0.00
    2   10    5     -0.67      0.00
    3   10    5      3.39      0.00
    4   10    5     11.90      0.00
    5   10    5     -6.90      0.00
    6   10    5    -12.73      0.00
    7   10    5      7.80      0.00
    8   10    5      8.82      0.00
    9   10    5      0.43      0.00
   10   10    5      0.84      0.00
   11   10    5      2.13      0.00
   12   10    5      2.06      0.00
   13   10    5     -2.31      0.00
   14   10    5     -2.59      0.00
   15   10    5      2.98      0.00
   16   10    5      1.08      0.00
   17   10    5     -2.79      0.00
   18   10    5      1.44      0.00
   19   10    5      3.01      0.00
   20   10    5     -3.62      0.00
   21   10    5      0.06      0.00
   22   10    5     -0.88      0.00
   23   10    5     -1.59      0.00
   24   10    5      2.76      0.00
   25   10    5      2.34      0.00
    1   11    5      9.54      0.00
    2   11    5     -1.28      0.00
    3   11    5    -20.71      0.00
    4   11    5     14.06      0.00
    5   11    5     16.34      0.00
    6   11    5    -25.09      0.00
    7   11    5     -9.16      0.00
    8   11    5     23.96      0.00
    9   11    5      2.87      0.00
   10   11    5    -16.49      0.00
   11   11    5      3.37      0.00
   12   11    5      0.54      0.00
   13   11    5     -0.94      0.00
   14   11    5      4.10      0.00
   15   11    5     -1.92      0.00
   16   11    5     -6.68      0.00
   17   11    5     -2.84      0.00
   18   11    5      4.05      0.00
   19   11    5      5.36      0.00
   20   11    5     -3.35      0.00
   21   11    5     -3.72      0.00
   22   11    5      3.12      0.00
   23   11    5      3.40      0.00
   24   11    5     -3.72      0.00
   25   11    5     -1.40      0.00
    0   12    5    -12.23      0.00
    1   12    5     13.86      0.00
    2   12    5      2.40      0.00
    3   12    5     -4.10      0.00
    4   12    5     11.21      0.00
    5   12    5     -5.28      0.00
    6   12    5     -7.84      0.00
    7   12    5      7.88      0.00
    8   12    5     -0.76      0.00
    9   12    5     -0.74      0.00
   10   12    5     11.19      0.00
   11   12    5      2.69      0.00
   12   12    5     -7.75      0.00
   13   12    5     -3.47      0.00
   14   12    5      2.83      0.00
   15   12    5      5.30      0.00
   16   12    5     -2.41      0.00
   17   12    5     -2.77      0.00
   18   12    5      4.26      0.00
   19   12    5      1.84      0.00
   20   12    5     -7.06      0.00
   21   12    5      2.23      0.00
   22   12    5      2.63      0.00
   23   12    5     -0.92      0.00
   24   12    5      1.47      0.00
   25   12    5      1.56      0.00
    1   13    5      7.06      0.00
    2   13    5     -5.23      0.00
    3   13    5     -8.30      0.00
    4   13    5      9.88      0.00
    5   13    5      3.38      0.00
    6   13    5    -11.91      0.00
    7   13    5     -3.08      0.00
    8   13    5      5.67      0.00
    9   13    5      1.33      0.00
   10   13    5     -7.69      0.00
   11   13    5      6.90      0.00
   12   13    5     -0.96      0.00
   13   13    5     -3.86      0.00
   14   13    5      3.84      0.00
   15   13    5     -0.92      0.00
   16   13    5     -6.96      0.00
   17   13    5     -2.08      0.00
   18   13    5      5.59      0.00
   19   13    5      4.04      0.00
   20   13    5     -2.67      0.00
   21   13    5     -2.49      0.00
   22   13    5     -0.83      0.00
   23   13    5      3.31      0.00
   24   13    5      0.98      0.00
   25   13    5     -2.33      0.00
    0   14    5    -11.87      0.00
    1   14    5     19.78      0.00
    2   14    5      5.95      0.00
    3   14    5     -7.30      0.00
    4   14    5      0.96      0.00
    5   14    5     -3.29      0.00
    6   14    5      0.88      0.00
    7   14    5      5.97      0.00
    8   14    5     -7.54      0.00
    9   14    5     -1.52      0.00
   10   14    5     14.56      0.00
   11   14    5      2.42      0.00
   12   14    5    -11.94      0.00
   13   14    5     -1.77      0.00
   14   14    5      4.43      0.00
   15   14    5      3.59      0.00
   16   14    5     -2.97      0.00
   17   14    5     -0.63      0.00
   18   14    5      3.84      0.00
   19   14    5      0.26      0.00
   20   14    5     -5.90      0.00
   21   14    5      3.41      0.00
   22   14    5      2.90      0.00
   23   14    5     -0.77      0.00
   24   14    5     -0.33      0.00
    1   15    5      2.59      0.00
    2   15    5     -2.65      0.00
    3   15    5      3.88      0.00
    4   15    5      3.65      0.00
    5   15    5     -7.85      0.00
    6   15    5     -3.08      0.00
    7   15    5      1.65      0.00
    8   15    5     -4.40      0.00
    9   15    5      1.31      0.00
   10   15    5     -3.36      0.00
   11   15    5      7.34      0.00
   12   15    5      1.55      0.00
   13   15    5     -3.74      0.00
   14   15    5      0.65      0.00
   15   15    5     -1.16      0.00
   16   15    5     -4.79      0.00
   17   15    5      0.70      0.00
   18   15    5      5.61      0.00
   19   15    5      0.99      0.00
   20   15    5     -1.54      0.00
   21   15    5      0.13      0.00
   22   15    5     -3.26      0.00
   23   15    5      1.25      0.00
   24   15    5      3.76      0.00
    0   16    5    -13.55      0.00
    1   16    5     16.06      0.00
    2   16    5      7.73      0.00
    3   16    5     -4.86      0.00
    4   16    5     -4.32      0.00
    5   16    5     -3.51      0.00
    6   16    5      1.86      0.00
    7   16    5      4.98      0.00
    8   16    5     -4.94      0.00
    9   16    5     -2.80      0.00
   10   16    5      8.42      0.00
   11   16    5      1.27      0.00
   12   16    5     -9.27      0.00
   13   16    5      1.44      0.00
   14   16    5      2.94      0.00
   15   16    5      0.15      0.00
   16   16    5      0.07      0.00
   17   16    5      1.96      0.00
   18   16    5     -1.15      0.00
   19   16    5     -1.33      0.00
   20   16    5     -0.30      0.00
   21   16    5      3.27      0.00
   22   16    5      0.65      0.00
   23   16    5     -0.26      0.00
   24   16    5     -0.69      0.00
    1   17    5     -1.12      0.00
    2   17    5     -1.92      0.00
    3   17    5     11.61      0.00
    4   17    5      3.73      0.00
    5   17    5    -13.98      0.00
    6   17    5     -1.39      0.00
    7   17    5      3.26      0.00
    8   17    5     -7.07      0.00
    9   17    5      2.57      0.00
   10   17    5     -0.36      0.00
   11   17    5      5.09      0.00
   12   17    5      2.90      0.00
   13   17    5     -2.17      0.00
   14   17    5     -3.00      0.00
   15   17    5     -0.72      0.00
   16   17    5      0.29      0.00
   17   17    5      3.19      0.00
   18   17    5      3.51      0.00
   19   17    5     -1.47      0.00
   20   17    5     -1.16      0.00
   21   17    5      1.65      0.00
   22   17    5     -2.62      0.00
   23   17    5     -0.51      0.00
    0   18    5     -9.06      0.00
    1   18    5      5.98      0.00
    2   18    5      3.65      0.00
    3   18    5      1.04      0.00
    4   18    5     -3.45      0.00
    5   18    5     -4.65      0.00
    6   18    5      0.96      0.00
    7   18    5      3.74      0.00
    8   18    5     -0.30      0.00
    9   18    5     -2.41      0.00
   10   18    5     -1.14      0.00
   11   18    5     -1.14      0.00
   12   18    5     -1.98      0.00
   13   18    5      4.26      0.00
   14   18    5     -0.24      0.00
   15   18    5     -2.70      0.00
   16   18    5      3.06      0.00
   17   18    5      4.02      0.00
   18   18    5     -4.75      0.00
   19   18    5     -3.28      0.00
   20   18    5      4.63      0.00
   21   18    5      3.13      0.00
   22   18    5     -1.59      0.00
   23   18    5      0.36      0.00
    1   19    5     -2.48      0.00
    2   19    5     -4.05      0.00
    3   19    5     13.12      0.00
    4   19    5      6.92      0.00
    5   19    5    -14.77      0.00
    6   19    5     -2.73      0.00
    7   19    5      2.46      0.00
    8   19    5     -4.35      0.00
    9   19    5      3.83      0.00
   10   19    5      0.27      0.00
   11   19    5      1.79      0.00
   12   19    5      2.44      0.00
   13   19    5     -0.99      0.00
   14   19    5     -5.29      0.00
   15   19    5      0.77      0.00
   16   19    5      5.23      0.00
   17   19    5      4.59      0.00
   18   19    5      1.76      0.00
   19   19    5     -2.15      0.00
   20   19    5     -2.41      0.00
   21   19    5     -0.14      0.00
   22   19    5     -0.35      0.00
    0   20    5     -0.63      0.00
    1   20    5     -3.78      0.00
    2   20    5     -1.46      0.00
    3   20    5      5.89      0.00
    4   20    5     -1.62      0.00
    5   20    5     -3.56      0.00
    6   20    5      1.29      0.00
    7   20    5      0.01      0.00
    8   20    5      1.21      0.00
    9   20    5      0.49      0.00
   10   20    5     -5.64      0.00
   11   20    5     -3.12      0.00
   12   20    5      3.74      0.00
   13   20    5      5.30      0.00
   14   20    5     -2.74      0.00
   15   20    5     -5.03      0.00
   16   20    5      2.56      0.00
   17   20    5      5.33      0.00
   18   20    5     -2.51      0.00
   19   20    5     -3.74      0.00
   20   20    5      5.79      0.00
   21   20    5      2.60      0.00
   22   20    5     -3.17      0.00
    1   21    5     -2.08      0.00
    2   21    5     -3.57      0.00
    3   21    5     10.02      0.00
    4   21    5      6.51      0.00
    5   21    5    -11.08      0.00
    6   21    5     -2.66      0.00
    7   21    5      0.15      0.00
    8   21    5      0.20      0.00
    9   21    5      4.05      0.00
   10   21    5     -3.52      0.00
   11   21    5     -2.00      0.00
   12   21    5      3.83      0.00
   13   21    5      1.93      0.00
   14   21    5     -4.70      0.00
   15   21    5      0.70      0.00
   16   21    5      5.13      0.00
   17   21    5      4.38      0.00
   18   21    5      1.02      0.00
   19   21    5     -1.50      0.00
   20   21    5     -1.89      0.00
   21   21    5     -2.02      0.00
    0   22    5      2.57      0.00
    1   22    5     -8.51      0.00
    2   22    5     -1.76      0.00
    3   22    5      5.96      0.00
    4   22    5     -1.14      0.00
    5   22    5      1.37      0.00
    6   22    5      0.82      0.00
    7   22    5     -5.08      0.00
    8   22    5      1.87      0.00
    9   22    5      3.89      0.00
   10   22    5     -5.63      0.00
   11   22    5     -3.79      0.00
   12   22    5      4.52      0.00
   13   22    5      4.27      0.00
   14   22    5     -2.32      0.00
   15   22    5     -5.19      0.00
   16   22    5      0.88      0.00
   17   22    5      4.71      0.00
   18   22    5      0.95      0.00
   19   22    5     -2.13      0.00
   20   22    5      3.99      0.00
   21   22    5      0.70      0.00
    1   23    5     -0.30      0.00
    2   23    5     -0.81      0.00
    3   23    5      3.72      0.00
    4   23    5      4.11      0.00
    5   23    5     -4.14      0.00
    6   23    5     -2.47      0.00
    7   23    5     -2.29      0.00
    8   23    5      3.67      0.00
    9   23    5      2.83      0.00
   10   23    5     -6.65      0.00
   11   23    5     -4.30      0.00
   12   23    5      3.77      0.00
   13   23    5      4.78      0.00
   14   23    5     -0.73      0.00
   15   23    5     -0.17      0.00
   16   23    5      1.89      0.00
   17   23    5      1.92      0.00
   18   23    5     -0.23      0.00
   19   23    5      0.36      0.00
   20   23    5      0.11      0.00
    0   24    5      2.08      0.00
    1   24    5     -8.12      0.00
    2   24    5     -0.41      0.00
    3   24    5      3.20      0.00
    4   24    5     -1.58      0.00
    5   24    5      5.57      0.00
    6   24    5      1.05      0.00
    7   24    5     -6.36      0.00
    8   24    5      1.61      0.00
    9   24    5      3.85      0.00
   10   24    5     -4.40      0.00
   11   24    5     -2.23      0.00
   12   24    5      2.66      0.00
   13   24    5      0.96      0.00
   14   24    5     -1.41      0.00
   15   24    5     -1.33      0.00
   16   24    5      1.51      0.00
   17   24    5      1.50      0.00
   18   24    5      2.59      0.00
   19   24    5     -0.68      0.00
   20   24    5     -0.05      0.00
    1   25    5      2.21      0.00
    2   25    5      2.09      0.00
    3   25    5     -3.59      0.00
    4   25    5      1.27      0.00
    5   25    5      3.65      0.00
    6   25    5     -2.67      0.00
    7   25    5     -3.80      0.00
    8   25    5      5.28      0.00
    9   25    5      1.40      0.00
   10   25    5     -4.88      0.00
   11   25    5     -3.73      0.00
   12   25    5      0.52      0.00
   13   25    5      3.53      0.00
   14   25    5      2.62      0.00
   15   25    5      0.35      0.00
   16   25    5     -0.21      0.00
   17   25    5     -0.11      0.00
   18   25    5     -0.56      0.00
   19   25    5      1.54      0.00
    0   26    5     -0.09      0.00
    1   26    5     -5.36      0.00
    2   26    5      0.56      0.00
    3   26    5      1.59      0.00
    4   26    5     -1.09      0.00
    5   26    5      5.19      0.00
    6   26    5      0.69      0.00
    7   26    5     -3.03      0.00
    8   26    5      0.46      0.00
    9   26    5      0.40      0.00
   10   26    5     -2.41      0.00
   11   26    5      1.42      0.00
   12   26    5      0.58      0.00
   13   26    5     -2.77      0.00
   14   26    5     -1.06      0.00
   15   26    5      2.66      0.00
   16   26    5      2.07      0.00
   17   26    5     -1.66      0.00
   18   26    5      3.36      0.00
    1   27    5      3.52      0.00
    2   27    5      2.95      0.00
    3   27    5     -7.58      0.00
    4   27    5     -0.71      0.00
    5   27    5      8.41      0.00
    6   27    5     -1.78      0.00
    7   27    5     -2.74      0.00
    8   27    5      4.86      0.00
    9   27    5     -0.17      0.00
   10   27    5     -1.28      0.00
   11   27    5     -2.03      0.00
   12   27    5     -0.75      0.00
   13   27    5      0.81      0.00
   14   27    5      1.58      0.00
   15   27    5      1.07      0.00
   16   27    5     -0.07      0.00
   17   27    5      0.06      0.00
    0   28    5     -3.33      0.00
    1   28    5     -4.41      0.00
    2   28    5      1.77      0.00
    3   28    5      2.08      0.00
    4   28    5      0.99      0.00
    5   28    5      2.50      0.00
    6   28    5     -2.14      0.00
    7   28    5     -0.12      0.00
    8   28    5      0.41      0.00
    9   28    5     -1.10      0.00
   10   28    5     -0.60      0.00
   11   28    5      2.98      0.00
   12   28    5     -0.72      0.00
   13   28    5     -3.75      0.00
   14   28    5     -0.21      0.00
   15   28    5      2.76      0.00
   16   28    5      1.10      0.00
    1   29    5      3.17      0.00
    2   29    5      0.40      0.00
    3   29    5     -6.85      0.00
    4   29    5      0.64      0.00
    5   29    5      8.21      0.00
    6   29    5     -0.59      0.00
    7   29    5      1.12      0.00
    8   29    5      3.61      0.00
    9   29    5     -2.56      0.00
   10   29    5     -0.25      0.00
   11   29    5     -0.50      0.00
   12   29    5      1.79      0.00
   13   29    5      0.04      0.00
   14   29    5     -1.55      0.00
   15   29    5      0.98      0.00
    0   30    5     -2.66      0.00
    1   30    5     -5.77      0.00
    2   30    5      1.31      0.00
    3   30    5      3.45      0.00
    4   30    5      2.19      0.00
    5   30    5     -0.29      0.00
    6   30    5     -3.03      0.00
    7   30    5      0.94      0.00
    8   30    5      0.66      0.00
    9   30    5      0.63      0.00
   10   30    5     -0.70      0.00
   11   30    5      0.72      0.00
   12   30    5      0.13      0.00
   13   30    5     -2.01      0.00
   14   30    5     -0.08      0.00
    1   31    5      2.57      0.00
    2   31    5     -2.04      0.00
    3   31    5     -4.25      0.00
    4   31    5      2.40      0.00
    5   31    5      5.48      0.00
    6   31    5      0.73      0.00
    7   31    5      3.62      0.00
    8   31    5      2.73      0.00
    9   31    5     -2.97      0.00
   10   31    5     -1.39      0.00
   11   31    5      0.30      0.00
   12   31    5      3.58      0.00
   13   31    5      0.02      0.00
    0   32    5      1.14      0.00
    1   32    5     -4.58      0.00
    2   32    5      0.18      0.00
    3   32    5      3.55      0.00
    4   32    5      0.36      0.00
    5   32    5     -2.62      0.00
    6   32    5     -0.16      0.00
    7   32    5      1.94      0.00
    8   32    5      0.89      0.00
    9   32    5      1.49      0.00
   10   32    5     -2.54      0.00
   11   32    5     -0.96      0.00
   12   32    5      2.03      0.00
    1   33    5      2.20      0.00
    2   33    5     -1.38      0.00
    3   33    5     -2.09      0.00
    4   33    5      1.65      0.00
    5   33    5      3.71      0.00
    6   33    5      1.89      0.00
    7   33    5      1.66      0.00
    8   33    5      2.01      0.00
    9   33    5     -0.07      0.00
   10   33    5     -1.32      0.00
    0   34    5      2.61      0.00
    1   34    5      0.36      0.00
    2   34    5      0.59      0.00
    3   34    5      1.60      0.00
    4   34    5     -1.95      0.00
    5   34    5     -3.15      0.00
    6   34    5      1.60      0.00
    7   34    5      2.35      0.00
    8   34    5      1.63      0.00
    1   35    5      1.62      0.00
    2   35    5      0.23      0.00
    3   35    5     -0.53      0.00
    4   35    5      1.04      0.00
    5   35    5      2.92      0.00
    0    0    6    134.43      0.00
    1    0    6    -71.89      0.00
    2    0    6   -154.43      0.00
    3    0    6     56.46      0.00
    4    0    6     54.99      0.00
    5    0    6     21.96      0.00
    6    0    6    -32.69      0.00
    7    0    6    -18.31      0.00
    8    0    6     20.94      0.00
    9    0    6    -17.50      0.00
   10    0    6     -5.84      0.00
   11    0    6     28.44      0.00
   12    0    6     -5.48      0.00
   13    0    6    -13.84      0.00
   14    0    6     11.67      0.00
   15    0    6      5.05      0.00
   16    0    6     -4.68      0.00
   17    0    6     -1.79      0.00
   18    0    6      0.03      0.00
   19    0    6      1.56      0.00
   20    0    6      1.61      0.00
   21    0    6     -5.11      0.00
   22    0    6     -2.80      0.00
   23    0    6     -0.73      0.00
   24    0    6      3.56      0.00
   25    0    6     -0.11      0.00
   26    0    6     -2.96      0.00
    1    1    6     15.03      0.00
    2    1    6     13.58      0.00
    3    1    6    -25.48      0.00
    4    1    6    -10.25      0.00
    5    1    6     11.15      0.00
    6    1    6      6.56      0.00
    7    1    6      7.72      0.00
    8    1    6     -5.20      0.00
    9    1    6    -10.88      0.00
   10    1    6      8.21      0.00
   11    1    6      2.68      0.00
   12    1    6     -3.91      0.00
   13    1    6      3.28      0.00
   14    1    6      0.53      0.00
   15    1    6     -3.77      0.00
   16    1    6      1.47      0.00
   17    1    6      0.77      0.00
   18    1    6     -1.11      0.00
   19    1    6     -0.39      0.00
   20    1    6      0.47      0.00
   21    1    6      1.21      0.00
   22    1    6     -1.20      0.00
   23    1    6     -1.34      0.00
   24    1    6      0.73      0.00
   25    1    6      1.44      0.00
   26    1    6      0.54      0.00
    0    2    6    100.71      0.00
    1    2    6    -39.65      0.00
    2    2    6   -125.47      0.00
    3    2    6     44.91      0.00
    4    2    6     45.59      0.00
    5    2    6     13.74      0.00
    6    2    6    -25.21      0.00
    7    2    6    -12.78      0.00
    8    2    6     13.70      0.00
    9    2    6    -13.06      0.00
   10    2    6     -1.90      0.00
   11    2    6     19.49      0.00
   12    2    6     -4.97      0.00
   13    2    6     -6.32      0.00
   14    2    6     10.55      0.00
   15    2    6      1.31      0.00
   16    2    6     -4.79      0.00
   17    2    6     -0.14      0.00
   18    2    6      0.72      0.00
   19    2    6      0.81      0.00
   20    2    6      0.66      0.00
   21    2    6     -4.82      0.00
   22    2    6     -0.90      0.00
   23    2    6      0.73      0.00
   24    2    6      2.03      0.00
   25    2    6     -1.83      0.00
   26    2    6     -2.21      0.00
    1    3    6     28.78      0.00
    2    3    6     29.48      0.00
    3    3    6    -47.10      0.00
    4    3    6    -25.64      0.00
    5    3    6     17.87      0.00
    6    3    6     20.12      0.00
    7    3    6     22.28      0.00
    8    3    6    -13.10      0.00
    9    3    6    -27.19      0.00
   10    3    6     17.92      0.00
   11    3    6      4.39      0.00
   12    3    6     -9.44      0.00
   13    3    6      9.41      0.00
   14    3    6      2.67      0.00
   15    3    6     -8.58      0.00
   16    3    6      3.39      0.00
   17    3    6      0.54      0.00
   18    3    6     -2.70      0.00
   19    3    6      0.04      0.00
   20    3    6      0.10      0.00
   21    3    6      1.89      0.00
   22    3    6     -1.73      0.00
   23    3    6     -2.80      0.00
   24    3    6      1.41      0.00
   25    3    6      3.08      0.00
   26    3    6      1.20      0.00
    0    4    6     35.73      0.00
    1    4    6     10.13      0.00
    2    4    6    -62.60      0.00
    3    4    6     26.05      0.00
    4    4    6     19.08      0.00
    5    4    6     -2.74      0.00
    6    4    6     -5.65      0.00
    7    4    6     -3.56      0.00
    8    4    6     -0.68      0.00
    9    4    6      0.08      0.00
   10    4    6      6.18      0.00
   11    4    6     -1.99      0.00
   12    4    6     -4.15      0.00
   13    4    6      8.64      0.00
   14    4    6      6.87      0.00
   15    4    6     -4.87      0.00
   16    4    6     -4.54      0.00
   17    4    6      3.91      0.00
   18    4    6      3.37      0.00
   19    4    6     -2.72      0.00
   20    4    6     -1.33      0.00
   21    4    6     -1.60      0.00
   22    4    6      1.33      0.00
   23    4    6      1.03      0.00
   24    4    6      0.05      0.00
   25    4    6     -2.08      0.00
   26    4    6     -0.69      0.00
    1    5    6     18.54      0.00
    2    5    6     28.46      0.00
    3    5    6    -26.54      0.00
    4    5    6    -28.58      0.00
    5    5    6      3.77      0.00
    6    5    6     24.78      0.00
    7    5    6     29.12      0.00
    8    5    6    -11.83      0.00
    9    5    6    -28.73      0.00
   10    5    6     14.05      0.00
   11    5    6      0.15      0.00
   12    5    6     -8.02      0.00
   13    5    6     12.17      0.00
   14    5    6      4.52      0.00
   15    5    6     -8.68      0.00
   16    5    6      2.94      0.00
   17    5    6     -0.14      0.00
   18    5    6     -3.22      0.00
   19    5    6      0.21      0.00
   20    5    6     -0.51      0.00
   21    5    6      1.24      0.00
   22    5    6     -0.59      0.00
   23    5    6     -2.72      0.00
   24    5    6      1.20      0.00
   25    5    6      2.64      0.00
   26    5    6      1.00      0.00
    0    6    6     -7.67      0.00
    1    6    6     23.74      0.00
    2    6    6    -10.65      0.00
    3    6    6     18.14      0.00
    4    6    6     -6.22      0.00
    5    6    6    -15.98      0.00
    6    6    6     10.47      0.00
    7    6    6      1.16      0.00
    8    6    6     -8.88      0.00
    9    6    6     16.41      0.00
   10    6    6     11.60      0.00
   11    6    6    -22.81      0.00
   12    6    6     -4.04      0.00
   13    6    6     18.39      0.00
   14    6    6      2.25      0.00
   15    6    6     -6.81      0.00
   16    6    6     -3.18      0.00
   17    6    6      7.06      0.00
   18    6    6      5.67      0.00
   19    6    6     -6.60      0.00
   20    6    6     -2.22      0.00
   21    6    6      3.71      0.00
   22    6    6      0.55      0.00
   23    6    6     -1.70      0.00
   24    6    6      0.75      0.00
   25    6    6      1.07      0.00
   26    6    6     -0.27      0.00
    1    7    6      3.46      0.00
    2    7    6     18.57      0.00
    3    7    6      0.90      0.00
    4    7    6    -17.82      0.00
    5    7    6     -8.99      0.00
    6    7    6     13.51      0.00
    7    7    6     20.86      0.00
    8    7    6     -2.68      0.00
    9    7    6    -15.48      0.00
   10    7    6      2.76      0.00
   11    7    6     -4.69      0.00
   12    7    6      0.91      0.00
   13    7    6      7.69      0.00
   14    7    6      1.86      0.00
   15    7    6     -4.92      0.00
   16    7    6      1.93      0.00
   17    7    6      1.32      0.00
   18    7    6     -3.83      0.00
   19    7    6     -1.85      0.00
   20    7    6      2.04      0.00
   21    7    6      0.98      0.00
   22    7    6     -1.65      0.00
   23    7    6     -2.12      0.00
   24    7    6      1.63      0.00
   25    7    6      1.02      0.00
   26    7    6      0.43      0.00
    0    8    6    -19.03      0.00
    1    8    6     11.89      0.00
    2    8    6      8.94      0.00
    3    8    6     17.54      0.00
    4    8    6    -10.22      0.00
    5    8    6    -22.28      0.00
    6    8    6      9.48      0.00
    7    8    6      3.22      0.00
    8    8    6     -5.63      0.00
    9    8    6     24.69      0.00
   10    8    6      8.72      0.00
   11    8    6    -30.74      0.00
   12    8    6     -2.52      0.00
   13    8    6     18.72      0.00
   14    8    6     -0.71      0.00
   15    8    6     -4.90      0.00
   16    8    6     -0.79      0.00
   17    8    6      5.94      0.00
   18    8    6      3.62      0.00
   19    8    6     -4.20      0.00
   20    8    6     -0.97      0.00
   21    8    6      4.28      0.00
   22    8    6     -0.24      0.00
   23    8    6     -2.23      0.00
   24    8    6      1.22      0.00
   25    8    6      1.44      0.00
   26    8    6     -0.80      0.00
    1    9    6     -5.06      0.00
    2    9    6      3.25      0.00
    3    9    6     14.22      0.00
    4    9    6     -0.27      0.00
    5    9    6     -9.14      0.00
    6    9    6     -2.20      0.00
    7    9    6      2.95      0.00
    8    9    6      5.39      0.00
    9    9    6      1.56      0.00
   10    9    6     -6.38      0.00
   11    9    6     -5.23      0.00
   12    9    6     10.22      0.00
   13    9    6     -1.70      0.00
   14    9    6     -3.61      0.00
   15    9    6      2.08      0.00
   16    9    6      3.06      0.00
   17    9    6      0.91      0.00
   18    9    6     -4.74      0.00
   19    9    6     -2.01      0.00
   20    9    6      4.57      0.00
   21    9    6     -0.86      0.00
   22    9    6     -3.51      0.00
   23    9    6      0.61      0.00
   24    9    6      2.55      0.00
   25    9    6     -1.63      0.00
   26    9    6      0.56      0.00
    0   10    6     -9.85      0.00
    1   10    6     -5.41      0.00
    2   10    6      4.80      0.00
    3   10    6     17.42      0.00
    4   10    6     -2.07      0.00
    5   10    6    -21.46      0.00
    6   10    6      0.38      0.00
    7   10    6      5.60      0.00
    8   10    6      2.69      0.00
    9   10    6     20.24      0.00
   10   10    6     -0.47      0.00
   11   10    6    -24.08      0.00
   12   10    6      1.45      0.00
   13   10    6     11.81      0.00
   14   10    6     -2.24      0.00
   15   10    6     -1.60      0.00
   16   10    6      0.92      0.00
   17   10    6      1.73      0.00
   18   10    6      0.21      0.00
   19   10    6      3.38      0.00
   20   10    6     -0.01      0.00
   21   10    6     -0.46      0.00
   22   10    6      1.44      0.00
   23   10    6     -0.24      0.00
   24   10    6     -1.54      0.00
   25   10    6     -0.41      0.00
    1   11    6     -5.69      0.00
    2   11    6     -8.30      0.00
    3   11    6     12.18      0.00
    4   11    6     11.45      0.00
    5   11    6     -0.37      0.00
    6   11    6    -12.03      0.00
    7   11    6    -12.39      0.00
    8   11    6     11.20      0.00
    9   11    6     12.17      0.00
   10   11    6    -11.05      0.00
   11   11    6     -3.00      0.00
   12   11    6     13.56      0.00
   13   11    6     -8.13      0.00
   14   11    6     -5.58      0.00
   15   11    6      8.06      0.00
   16   11    6      3.68      0.00
   17   11    6     -2.07      0.00
   18   11    6     -3.86      0.00
   19   11    6      0.98      0.00
   20   11    6      2.62      0.00
   21   11    6     -4.01      0.00
   22   11    6     -1.51      0.00
   23   11    6      4.57      0.00
   24   11    6      1.46      0.00
   25   11    6     -4.73      0.00
    0   12    6      6.56      0.00
    1   12    6    -18.13      0.00
    2   12    6     -6.38      0.00
    3   12    6     14.32      0.00
    4   12    6      4.02      0.00
    5   12    6    -15.11      0.00
    6   12    6     -5.50      0.00
    7   12    6      7.78      0.00
    8   12    6      7.28      0.00
    9   12    6      9.71      0.00
   10   12    6     -5.67      0.00
   11   12    6    -11.57      0.00
   12   12    6      2.39      0.00
   13   12    6      2.51      0.00
   14   12    6     -1.04      0.00
   15   12    6      1.25      0.00
   16   12    6     -0.59      0.00
   17   12    6     -0.92      0.00
   18   12    6      0.69      0.00
   19   12    6      8.25      0.00
   20   12    6     -1.22      0.00
   21   12    6     -4.18      0.00
   22   12    6      3.09      0.00
   23   12    6     -0.25      0.00
   24   12    6     -3.92      0.00
   25   12    6      0.78      0.00
    1   13    6     -1.75      0.00
    2   13    6     -8.56      0.00
    3   13    6      3.57      0.00
    4   13    6     12.30      0.00
    5   13    6      7.24      0.00
    6   13    6    -14.05      0.00
    7   13    6    -18.11      0.00
    8   13    6     13.04      0.00
    9   13    6     14.85      0.00
   10   13    6    -10.15      0.00
   11   13    6     -0.70      0.00
   12   13    6     11.46      0.00
   13   13    6     -8.56      0.00
   14   13    6     -3.00      0.00
   15   13    6      8.73      0.00
   16   13    6      0.69      0.00
   17   13    6     -2.81      0.00
   18   13    6     -0.65      0.00
   19   13    6      2.46      0.00
   20   13    6     -1.27      0.00
   21   13    6     -4.06      0.00
   22   13    6      2.09      0.00
   23   13    6      5.32      0.00
   24   13    6     -0.93      0.00
   25   13    6     -6.04      0.00
    0   14    6     15.64      0.00
    1   14    6    -14.91      0.00
    2   14    6    -12.71      0.00
    3   14    6      4.09      0.00
    4   14    6      7.76      0.00
    5   14    6     -4.81      0.00
    6   14    6     -7.40      0.00
    7   14    6      7.05      0.00
    8   14    6      6.22      0.00
    9   14    6      2.06      0.00
   10   14    6     -3.90      0.00
   11   14    6     -2.94      0.00
   12   14    6     -1.88      0.00
   13   14    6     -2.55      0.00
   14   14    6      5.06      0.00
   15   14    6      1.12      0.00
   16   14    6     -4.90      0.00
   17   14    6     -0.23      0.00
   18   14    6      2.44      0.00
   19   14    6      7.35      0.00
   20   14    6     -2.13      0.00
   21   14    6     -4.13      0.00
   22   14    6      3.43      0.00
   23   14    6     -1.90      0.00
   24   14    6     -3.87      0.00
    1   15    6      0.71      0.00
    2   15    6     -5.01      0.00
    3   15    6      0.60      0.00
    4   15    6      8.50      0.00
    5   15    6      5.33      0.00
    6   15    6     -9.26      0.00
    7   15    6    -13.61      0.00
    8   15    6      7.93      0.00
    9   15    6     11.93      0.00
   10   15    6     -3.07      0.00
   11   15    6      1.22      0.00
   12   15    6      5.16      0.00
   13   15    6     -6.91      0.00
   14   15    6      0.94      0.00
   15   15    6      7.28      0.00
   16   15    6     -2.30      0.00
   17   15    6     -1.75      0.00
   18   15    6      2.00      0.00
   19   15    6      1.08      0.00
   20   15    6     -4.37      0.00
   21   15    6     -0.64      0.00
   22   15    6      3.54      0.00
   23   15    6      2.45      0.00
   24   15    6     -1.40      0.00
    0   16    6     15.30      0.00
    1   16    6     -3.87      0.00
    2   16    6    -11.01      0.00
    3   16    6     -7.15      0.00
    4   16    6      7.67      0.00
    5   16    6      5.38      0.00
    6   16    6     -3.99      0.00
    7   16    6      2.55      0.00
    8   16    6      1.26      0.00
    9   16    6      0.32      0.00
   10   16    6      0.00      0.00
   11   16    6      0.38      0.00
   12   16    6     -5.74      0.00
   13   16    6     -2.83      0.00
   14   16    6     10.74      0.00
   15   16    6     -1.14      0.00
   16   16    6     -7.65      0.00
   17   16    6      2.06      0.00
   18   16    6      2.51      0.00
   19   16    6      3.18      0.00
   20   16    6     -1.48      0.00
   21   16    6     -2.43      0.00
   22   16    6      3.22      0.00
   23   16    6     -1.78      0.00
   24   16    6     -3.27      0.00
    1   17    6      1.50      0.00
    2   17    6     -3.15      0.00
    3   17    6      1.18      0.00
    4   17    6      4.35      0.00
    5   17    6     -0.38      0.00
    6   17    6     -3.26      0.00
    7   17    6     -5.25      0.00
    8   17    6      2.66      0.00
    9   17    6      6.72      0.00
   10   17    6      3.35      0.00
   11   17    6      2.18      0.00
   12   17    6     -2.23      0.00
   13   17    6     -5.33      0.00
   14   17    6      3.68      0.00
   15   17    6      6.08      0.00
   16   17    6     -1.95      0.00
   17   17    6     -0.80      0.00
   18   17    6      1.71      0.00
   19   17    6     -0.95      0.00
   20   17    6     -6.41      0.00
   21   17    6      1.88      0.00
   22   17    6      3.71      0.00
   23   17    6     -0.14      0.00
    0   18    6     13.58      0.00
    1   18    6     -1.52      0.00
    2   18    6     -6.15      0.00
    3   18    6     -8.70      0.00
    4   18    6      4.02      0.00
    5   18    6      8.28      0.00
    6   18    6      1.67      0.00
    7   18    6     -0.86      0.00
    8   18    6     -4.30      0.00
    9   18    6      0.41      0.00
   10   18    6      3.93      0.00
   11   18    6      3.51      0.00
   12   18    6     -5.78      0.00
   13   18    6     -3.14      0.00
   14   18    6      9.76      0.00
   15   18    6     -2.95      0.00
   16   18    6     -6.32      0.00
   17   18    6      4.20      0.00
   18   18    6      2.82      0.00
   19   18    6     -0.21      0.00
   20   18    6     -1.10      0.00
   21   18    6     -1.77      0.00
   22   18    6      1.69      0.00
   23   18    6     -0.28      0.00
    1   19    6      3.03      0.00
    2   19    6     -1.02      0.00
    3   19    6     -0.89      0.00
    4   19    6      0.16      0.00
    5   19    6     -1.47      0.00
    6   19    6     -0.04      0.00
    7   19    6     -0.47      0.00
    8   19    6      0.76      0.00
    9   19    6      2.54      0.00
   10   19    6      4.25      0.00
   11   19    6      1.48      0.00
   12   19    6     -4.51      0.00
   13   19    6     -1.60      0.00
   14   19    6      3.13      0.00
   15   19    6      2.07      0.00
   16   19    6     -0.18      0.00
   17   19    6      0.62      0.00
   18   19    6     -1.29      0.00
   19   19    6     -2.20      0.00
   20   19    6     -4.96      0.00
   21   19    6      2.10      0.00
   22   19    6      2.59      0.00
    0   20    6     12.44      0.00
    1   20    6     -5.47      0.00
    2   20    6     -3.01      0.00
    3   20    6     -3.17      0.00
    4   20    6      2.24      0.00
    5   20    6      4.32      0.00
    6   20    6      2.48      0.00
    7   20    6     -0.31      0.00
    8   20    6     -5.52      0.00
    9   20    6     -1.00      0.00
   10   20    6      4.95      0.00
   11   20    6      6.77      0.00
   12   20    6     -3.18      0.00
   13   20    6     -2.74      0.00
   14   20    6      5.21      0.00
   15   20    6     -3.80      0.00
   16   20    6     -2.77      0.00
   17   20    6      4.32      0.00
   18   20    6      2.14      0.00
   19   20    6     -0.73      0.00
   20   20    6     -0.60      0.00
   21   20    6     -1.90      0.00
   22   20    6     -0.28      0.00
    1   21    6      3.84      0.00
    2   21    6      0.21      0.00
    3   21    6     -1.71      0.00
    4   21    6     -2.14      0.00
    5   21    6     -1.51      0.00
    6   21    6      1.74      0.00
    7   21    6      2.55      0.00
    8   21    6     -2.13      0.00
    9   21    6     -1.29      0.00
   10   21    6      3.65      0.00
   11   21    6      0.82      0.00
   12   21    6     -2.22      0.00
   13   21    6      2.51      0.00
   14   21    6      0.03      0.00
   15   21    6     -2.66      0.00
   16   21    6      1.19      0.00
   17   21    6      1.14      0.00
   18   21    6     -4.60      0.00
   19   21    6     -2.65      0.00
   20   21    6     -1.31      0.00
   21   21    6      2.00      0.00
    0   22    6      9.78      0.00
    1   22    6     -5.93      0.00
    2   22    6     -1.83      0.00
    3   22    6      0.99      0.00
    4   22    6      2.18      0.00
    5   22    6      0.26      0.00
    6   22    6      0.19      0.00
    7   22    6      0.23      0.00
    8   22    6     -3.07      0.00
    9   22    6     -0.80      0.00
   10   22    6      1.76      0.00
   11   22    6      5.16      0.00
   12   22    6      0.25      0.00
   13   22    6      1.11      0.00
   14   22    6      1.53      0.00
   15   22    6     -3.35      0.00
   16   22    6      1.02      0.00
   17   22    6      2.59      0.00
   18   22    6     -1.37      0.00
   19   22    6     -1.38      0.00
   20   22    6      0.90      0.00
   21   22    6     -0.29      0.00
    1   23    6      3.07      0.00
    2   23    6     -0.35      0.00
    3   23    6      0.62      0.00
    4   23    6     -2.50      0.00
    5   23    6     -3.32      0.00
    6   23    6      2.74      0.00
    7   23    6      6.58      0.00
    8   23    6     -4.47      0.00
    9   23    6     -5.46      0.00
   10   23    6      3.29      0.00
   11   23    6      1.82      0.00
   12   23    6     -0.09      0.00
   13   23    6      2.26      0.00
   14   23    6     -2.09      0.00
   15   23    6     -3.61      0.00
   16   23    6      1.16      0.00
   17   23    6      1.77      0.00
   18   23    6     -4.81      0.00
   19   23    6     -3.96      0.00
   20   23    6     -0.58      0.00
    0   24    6      5.93      0.00
    1   24    6     -2.08      0.00
    2   24    6     -0.92      0.00
    3   24    6      2.60      0.00
    4   24    6      0.77      0.00
    5   24    6     -2.29      0.00
    6   24    6     -0.68      0.00
    7   24    6     -1.04      0.00
    8   24    6     -1.26      0.00
    9   24    6      2.04      0.00
   10   24    6     -1.19      0.00
   11   24    6      0.61      0.00
   12   24    6      2.58      0.00
   13   24    6      4.88      0.00
   14   24    6     -1.31      0.00
   15   24    6     -2.71      0.00
   16   24    6      3.57      0.00
   17   24    6      2.37      0.00
   18   24    6     -4.16      0.00
   19   24    6     -3.49      0.00
    1   25    6      1.65      0.00
    2   25    6     -1.38      0.00
    3   25    6      2.44      0.00
    4   25    6     -1.34      0.00
    5   25    6     -2.23      0.00
    6   25    6      1.52      0.00
    7   25    6      6.54      0.00
    8   25    6     -3.04      0.00
    9   25    6     -5.79      0.00
   10   25    6      1.82      0.00
   11   25    6      1.34      0.00
   12   25    6      1.07      0.00
   13   25    6      0.84      0.00
   14   25    6     -1.87      0.00
   15   25    6     -3.60      0.00
   16   25    6     -0.99      0.00
   17   25    6      4.48      0.00
   18   25    6     -2.14      0.00
   19   25    6     -5.65      0.00
    0   26    6      3.11      0.00
    1   26    6      1.45      0.00
    2   26    6     -0.32      0.00
    3   26    6      3.17      0.00
    4   26    6     -1.12      0.00
    5   26    6     -4.25      0.00
    6   26    6     -0.49      0.00
    7   26    6     -1.35      0.00
    8   26    6     -0.45      0.00
    9   26    6      2.96      0.00
   10   26    6     -2.07      0.00
   11   26    6     -0.41      0.00
   12   26    6      3.26      0.00
   13   26    6      4.27      0.00
   14   26    6     -2.72      0.00
   15   26    6     -2.75      0.00
   16   26    6      3.21      0.00
   17   26    6      3.46      0.00
   18   26    6     -3.57      0.00
    1   27    6     -0.22      0.00
    2   27    6     -2.87      0.00
    3   27    6      3.47      0.00
    4   27    6      2.07      0.00
    5   27    6      1.30      0.00
    6   27    6     -1.28      0.00
    7   27    6      1.09      0.00
    8   27    6     -1.13      0.00
    9   27    6     -1.34      0.00
   10   27    6      1.40      0.00
   11   27    6     -2.21      0.00
   12   27    6      1.20      0.00
   13   27    6      2.57      0.00
   14   27    6     -1.00      0.00
   15   27    6     -4.55      0.00
   16   27    6     -2.59      0.00
   17   27    6      5.45      0.00
    0   28    6      3.25      0.00
    1   28    6      1.04      0.00
    2   28    6     -1.22      0.00
    3   28    6      3.10      0.00
    4   28    6     -2.28      0.00
    5   28    6     -4.20      0.00
    6   28    6      1.13      0.00
    7   28    6     -0.64      0.00
    8   28    6     -0.41      0.00
    9   28    6      1.49      0.00
   10   28    6     -2.74      0.00
   11   28    6      0.61      0.00
   12   28    6      3.54      0.00
   13   28    6      1.66      0.00
   14   28    6     -2.28      0.00
   15   28    6     -1.98      0.00
   16   28    6      0.98      0.00
    1   29    6     -1.86      0.00
    2   29    6     -2.65      0.00
    3   29    6      4.55      0.00
    4   29    6      3.65      0.00
    5   29    6      1.82      0.00
    6   29    6     -2.54      0.00
    7   29    6     -2.70      0.00
    8   29    6     -0.07      0.00
    9   29    6      1.57      0.00
   10   29    6      1.32      0.00
   11   29    6     -3.59      0.00
   12   29    6      0.78      0.00
   13   29    6      2.98      0.00
   14   29    6     -0.96      0.00
   15   29    6     -3.08      0.00
    0   30    6      4.20      0.00
    1   30    6     -2.42      0.00
    2   30    6     -2.24      0.00
    3   30    6      3.01      0.00
    4   30    6     -2.97      0.00
    5   30    6     -1.96      0.00
    6   30    6      3.14      0.00
    7   30    6     -1.28      0.00
    8   30    6     -0.63      0.00
    9   30    6      1.33      0.00
   10   30    6     -3.27      0.00
   11   30    6     -0.81      0.00
   12   30    6      3.47      0.00
   13   30    6      1.51      0.00
   14   30    6     -1.46      0.00
    1   31    6     -2.17      0.00
    2   31    6      0.72      0.00
    3   31    6      4.14      0.00
    4   31    6      1.12      0.00
    5   31    6     -0.88      0.00
    6   31    6     -2.78      0.00
    7   31    6     -1.17      0.00
    8   31    6      3.25      0.00
    9   31    6     -0.31      0.00
   10   31    6     -1.59      0.00
   11   31    6     -1.10      0.00
   12   31    6      1.07      0.00
   13   31    6      0.26      0.00
    0   32    6      2.43      0.00
    1   32    6     -4.37      0.00
    2   32    6     -1.51      0.00
    3   32    6      2.57      0.00
    4   32    6     -2.39      0.00
    5   32    6      0.11      0.00
    6   32    6      1.99      0.00
    7   32    6     -2.49      0.00
    8   32    6     -0.01      0.00
    9   32    6      2.41      0.00
   10   32    6     -2.13      0.00
   11   32    6     -2.57      0.00
   12   32    6      1.74      0.00
    1   33    6     -1.63      0.00
    2   33    6      2.96      0.00
    3   33    6      2.44      0.00
    4   33    6     -0.15      0.00
    5   33    6     -3.16      0.00
    6   33    6     -4.18      0.00
    7   33    6      1.54      0.00
    8   33    6      6.35      0.00
    9   33    6     -2.65      0.00
   10   33    6     -3.86      0.00
    0   34    6     -0.80      0.00
    1   34    6     -3.83      0.00
    2   34    6     -0.22      0.00
    3   34    6      1.80      0.00
    4   34    6     -0.80      0.00
    5   34    6      0.24      0.00
    6   34    6     -0.35      0.00
    7   34    6     -1.89      0.00
    8   34    6     -0.45      0.00
    1   35    6     -0.93      0.00
    2   35    6      1.48      0.00
    3   35    6      0.70      0.00
    4   35    6      1.40      0.00
    5   35    6     -2.99      0.00
    1    1    7     88.87      0.00
    2    1    7    -63.27      0.00
    3    1    7    -86.03      0.00
    4    1    7     60.13      0.00
    5    1    7     41.10      0.00
    6    1    7    -27.31      0.00
    7    1    7    -11.21      0.00
    8    1    7      1.91      0.00
    9    1    7     -3.73      0.00
   10    1    7      7.75      0.00
   11    1    7     -1.65      0.00
   12    1    7     -3.09      0.00
   13    1    7      9.81      0.00
   14    1    7      2.66      0.00
   15    1    7     -6.02      0.00
   16    1    7     -2.65      0.00
   17    1    7     -5.21      0.00
   18    1    7      4.56      0.00
   19    1    7      4.12      0.00
   20    1    7     -8.32      0.00
   21    1    7     -3.70      0.00
   22    1    7      5.10      0.00
   23    1    7      3.88      0.00
   24    1    7     -2.45      0.00
   25    1    7      0.24      0.00
   26    1    7      3.27      0.00
    0    2    7     87.63      0.00
    1    2    7     30.82      0.00
    2    2    7    -52.31      0.00
    3    2    7     18.27      0.00
    4    2    7     17.29      0.00
    5    2    7    -45.03      0.00
    6    2    7     13.07      0.00
    7    2    7     29.36      0.00
    8    2    7    -13.93      0.00
    9    2    7    -11.38      0.00
   10    2    7      4.98      0.00
   11    2    7      2.71      0.00
   12    2    7      0.86      0.00
   13    2    7     -4.62      0.00
   14    2    7      1.91      0.00
   15    2    7      7.28      0.00
   16    2    7     -5.64      0.00
   17    2    7     -6.18      0.00
   18    2    7      4.48      0.00
   19    2    7      4.97      0.00
   20    2    7      0.58      0.00
   21    2    7     -0.45      0.00
   22    2    7      0.18      0.00
   23    2    7     -0.87      0.00
   24    2    7     -0.65      0.00
   25    2    7      2.70      0.00
   26    2    7      1.55      0.00
    1    3    7     55.03      0.00
    2    3    7    -32.36      0.00
    3    3    7    -38.24      0.00
    4    3    7     22.45      0.00
    5    3    7     22.26      0.00
    6    3    7     -5.64      0.00
    7    3    7    -16.10      0.00
    8    3    7     -4.86      0.00
    9    3    7      3.65      0.00
   10    3    7      5.98      0.00
   11    3    7     -3.32      0.00
   12    3    7     -3.06      0.00
   13    3    7      7.29      0.00
   14    3    7      4.53      0.00
   15    3    7     -3.25      0.00
   16    3    7     -3.09      0.00
   17    3    7     -5.59      0.00
   18    3    7      3.27      0.00
   19    3    7      3.15      0.00
   20    3    7     -6.93      0.00
   21    3    7     -1.93      0.00
   22    3    7      4.65      0.00
   23    3    7      1.78      0.00
   24    3    7     -1.21      0.00
   25    3    7      0.45      0.00
   26    3    7      0.80      0.00
    0    4    7    105.86      0.00
    1    4    7     36.76      0.00
    2    4    7    -57.79      0.00
    3    4    7     20.10      0.00
    4    4    7     17.52      0.00
    5    4    7    -53.52      0.00
    6    4    7     16.70      0.00
    7    4    7     35.81      0.00
    8    4    7    -16.34      0.00
    9    4    7    -11.80      0.00
   10    4    7      6.47      0.00
   11    4    7     -3.04      0.00
   12    4    7     -1.06      0.00
   13    4    7     -2.50      0.00
   14    4    7      4.09      0.00
   15    4    7      8.96      0.00
   16    4    7     -8.39      0.00
   17    4    7     -5.88      0.00
   18    4    7      7.46      0.00
   19    4    7      2.89      0.00
   20    4    7      0.05      0.00
   21    4    7      2.29      0.00
   22    4    7     -0.05      0.00
   23    4    7     -1.18      0.00
   24    4    7      0.52      0.00
   25    4    7      2.24      0.00
   26    4    7      0.59      0.00
    1    5    7     22.05      0.00
    2    5    7      2.23      0.00
    3    5    7      2.13      0.00
    4    5    7    -15.67      0.00
    5    5    7      7.12      0.00
    6    5    7     12.33      0.00
    7    5    7    -22.99      0.00
    8    5    7     -9.15      0.00
    9    5    7     14.95      0.00
   10    5    7      4.08      0.00
   11    5    7     -5.98      0.00
   12    5    7     -3.12      0.00
   13    5    7      3.40      0.00
   14    5    7      6.28      0.00
   15    5    7     -1.49      0.00
   16    5    7     -3.20      0.00
   17    5    7     -3.55      0.00
   18    5    7      0.15      0.00
   19    5    7      2.62      0.00
   20    5    7     -1.81      0.00
   21    5    7     -2.13      0.00
   22    5    7      1.52      0.00
   23    5    7      0.59      0.00
   24    5    7      0.31      0.00
   25    5    7      0.33      0.00
   26    5    7     -0.74      0.00
    0    6    7     69.77      0.00
    1    6    7     26.68      0.00
    2    6    7    -33.72      0.00
    3    6    7      9.63      0.00
    4    6    7     12.53      0.00
    5    6    7    -31.89      0.00
    6    6    7      7.88      0.00
    7    6    7     19.78      0.00
    8    6    7    -10.12      0.00
    9    6    7     -3.60      0.00
   10    6    7      5.41      0.00
   11    6    7    -10.99      0.00
   12    6    7     -4.17      0.00
   13    6    7      4.13      0.00
   14    6    7      5.32      0.00
   15    6    7      4.07      0.00
   16    6    7     -6.72      0.00
   17    6    7     -1.80      0.00
   18    6    7      5.90      0.00
   19    6    7     -1.46      0.00
   20    6    7     -0.25      0.00
   21    6    7      5.59      0.00
   22    6    7      0.98      0.00
   23    6    7     -1.44      0.00
   24    6    7      0.49      0.00
   25    6    7     -0.39      0.00
   26    6    7     -0.01      0.00
    1    7    7      4.27      0.00
    2    7    7     18.93      0.00
    3    7    7     14.88      0.00
    4    7    7    -32.39      0.00
    5    7    7      4.54      0.00
    6    7    7     20.13      0.00
    7    7    7    -28.18      0.00
    8    7    7    -11.64      0.00
    9    7    7     24.01      0.00
   10    7    7      5.46      0.00
   11    7    7     -9.24      0.00
   12    7    7     -4.18      0.00
   13    7    7      0.73      0.00
   14    7    7      6.87      0.00
   15    7    7     -0.32      0.00
   16    7    7     -2.26      0.00
   17    7    7     -0.72      0.00
   18    7    7     -2.71      0.00
   19    7    7      1.85      0.00
   20    7    7      3.40      0.00
   21    7    7     -3.59      0.00
   22    7    7     -2.57      0.00
   23    7    7      1.91      0.00
   24    7    7      1.37      0.00
   25    7    7     -1.06      0.00
   26    7    7     -0.34      0.00
    0    8    7     29.50      0.00
    1    8    7     12.62      0.00
    2    8    7    -12.89      0.00
    3    8    7     -1.72      0.00
    4    8    7      9.49      0.00
    5    8    7     -3.07      0.00
    6    8    7     -2.91      0.00
    7    8    7     -2.18      0.00
    8    8    7     -3.78      0.00
    9    8    7      1.81      0.00
   10    8    7      2.83      0.00
   11    8    7    -10.70      0.00
   12    8    7     -4.12      0.00
   13    8    7      7.53      0.00
   14    8    7      3.31      0.00
   15    8    7     -2.09      0.00
   16    8    7     -1.71      0.00
   17    8    7      0.64      0.00
   18    8    7      0.34      0.00
   19    8    7     -1.75      0.00
   20    8    7      1.74      0.00
   21    8    7      4.85      0.00
   22    8    7      2.03      0.00
   23    8    7     -2.23      0.00
   24    8    7     -1.41      0.00
   25    8    7     -0.50      0.00
   26    8    7      0.73      0.00
    1    9    7     -4.10      0.00
    2    9    7     19.39      0.00
    3    9    7     14.22      0.00
    4    9    7    -32.02      0.00
    5    9    7      5.39      0.00
    6    9    7     22.67      0.00
    7    9    7    -24.31      0.00
    8    9    7    -12.57      0.00
    9    9    7     22.58      0.00
   10    9    7      7.50      0.00
   11    9    7    -10.92      0.00
   12    9    7     -4.19      0.00
   13    9    7      0.31      0.00
   14    9    7      5.64      0.00
   15    9    7      2.27      0.00
   16    9    7     -0.19      0.00
   17    9    7     -0.03      0.00
   18    9    7     -3.91      0.00
   19    9    7     -0.27      0.00
   20    9    7      4.70      0.00
   21    9    7     -2.47      0.00
   22    9    7     -4.24      0.00
   23    9    7      2.86      0.00
   24    9    7      2.11      0.00
   25    9    7     -3.02      0.00
    0   10    7      3.06      0.00
    1   10    7     -3.10      0.00
    2   10    7      0.66      0.00
    3   10    7     -5.75      0.00
    4   10    7      3.20      0.00
    5   10    7     13.50      0.00
    6   10    7     -6.81      0.00
    7   10    7    -12.20      0.00
    8   10    7      0.03      0.00
    9   10    7     -0.63      0.00
   10   10    7     -0.02      0.00
   11   10    7     -3.75      0.00
   12   10    7     -0.96      0.00
   13   10    7      4.72      0.00
   14   10    7     -1.29      0.00
   15   10    7     -4.06      0.00
   16   10    7      3.38      0.00
   17   10    7      0.40      0.00
   18   10    7     -4.06      0.00
   19   10    7      0.99      0.00
   20   10    7      4.10      0.00
   21   10    7     -0.24      0.00
   22   10    7      1.18      0.00
   23   10    7     -1.62      0.00
   24   10    7     -1.72      0.00
   25   10    7      0.96      0.00
    1   11    7     -5.16      0.00
    2   11    7     13.87      0.00
    3   11    7      6.70      0.00
    4   11    7    -21.73      0.00
    5   11    7      5.54      0.00
    6   11    7     17.18      0.00
    7   11    7    -12.66      0.00
    8   11    7     -7.34      0.00
    9   11    7     12.01      0.00
   10   11    7      5.20      0.00
   11   11    7     -9.19      0.00
   12   11    7      0.08      0.00
   13   11    7      0.22      0.00
   14   11    7      1.90      0.00
   15   11    7      4.64      0.00
   16   11    7      1.91      0.00
   17   11    7     -0.94      0.00
   18   11    7     -4.45      0.00
   19   11    7     -1.31      0.00
   20   11    7      4.60      0.00
   21   11    7     -0.18      0.00
   22   11    7     -4.58      0.00
   23   11    7      1.07      0.00
   24   11    7      2.98      0.00
   25   11    7     -2.78      0.00
    0   12    7    -12.36      0.00
    1   12    7    -14.75      0.00
    2   12    7      9.58      0.00
    3   12    7      0.58      0.00
    4   12    7     -0.87      0.00
    5   12    7      9.01      0.00
    6   12    7     -8.12      0.00
    7   12    7     -5.68      0.00
    8   12    7      3.15      0.00
    9   12    7     -7.40      0.00
   10   12    7     -2.26      0.00
   11   12    7      3.55      0.00
   12   12    7      2.35      0.00
   13   12    7     -0.61      0.00
   14   12    7     -4.49      0.00
   15   12    7     -2.44      0.00
   16   12    7      5.56      0.00
   17   12    7     -1.37      0.00
   18   12    7     -4.57      0.00
   19   12    7      3.49      0.00
   20   12    7      3.61      0.00
   21   12    7     -5.18      0.00
   22   12    7      0.97      0.00
   23   12    7      0.62      0.00
   24   12    7     -1.17      0.00
   25   12    7     -0.38      0.00
    1   13    7     -3.01      0.00
    2   13    7      6.13      0.00
    3   13    7     -1.80      0.00
    4   13    7     -7.24      0.00
    5   13    7      6.87      0.00
    6   13    7      6.84      0.00
    7   13    7     -4.20      0.00
    8   13    7     -0.08      0.00
    9   13    7      3.02      0.00
   10   13    7      1.22      0.00
   11   13    7     -7.80      0.00
   12   13    7      4.98      0.00
   13   13    7      1.02      0.00
   14   13    7     -1.37      0.00
   15   13    7      5.02      0.00
   16   13    7      2.02      0.00
   17   13    7     -3.19      0.00
   18   13    7     -3.86      0.00
   19   13    7      0.51      0.00
   20   13    7      4.03      0.00
   21   13    7      0.64      0.00
   22   13    7     -4.06      0.00
   23   13    7     -1.87      0.00
   24   13    7      2.83      0.00
   25   13    7     -0.11      0.00
    0   14    7    -16.45      0.00
    1   14    7    -19.85      0.00
    2   14    7     11.35      0.00
    3   14    7      9.07      0.00
    4   14    7      1.85      0.00
    5   14    7     -1.63      0.00
    6   14    7     -9.86      0.00
    7   14    7      2.74      0.00
    8   14    7      5.90      0.00
    9   14    7    -10.57      0.00
   10   14    7     -4.11      0.00
   11   14    7      7.47      0.00
   12   14    7      4.27      0.00
   13   14    7     -4.55      0.00
   14   14    7     -4.00      0.00
   15   14    7     -0.40      0.00
   16   14    7      4.02      0.00
   17   14    7     -2.21      0.00
   18   14    7     -2.44      0.00
   19   14    7      2.84      0.00
   20   14    7      1.03      0.00
   21   14    7     -5.37      0.00
   22   14    7      2.53      0.00
   23   14    7      1.24      0.00
   24   14    7     -2.33      0.00
    1   15    7     -1.97      0.00
    2   15    7     -2.13      0.00
    3   15    7     -6.42      0.00
    4   15    7      4.17      0.00
    5   15    7      9.29      0.00
    6   15    7     -0.59      0.00
    7   15    7     -1.15      0.00
    8   15    7      3.50      0.00
    9   15    7     -1.56      0.00
   10   15    7     -0.50      0.00
   11   15    7     -8.56      0.00
   12   15    7      5.12      0.00
   13   15    7      3.54      0.00
   14   15    7     -0.77      0.00
   15   15    7      3.39      0.00
   16   15    7     -0.26      0.00
   17   15    7     -5.54      0.00
   18   15    7     -1.56      0.00
   19   15    7      2.39      0.00
   20   15    7      1.09      0.00
   21   15    7      0.92      0.00
   22   15    7     -0.67      0.00
   23   15    7     -3.50      0.00
   24   15    7      0.41      0.00
    0   16    7    -10.67      0.00
    1   16    7    -18.10      0.00
    2   16    7      7.69      0.00
    3   16    7      8.88      0.00
    4   16    7      4.85      0.00
    5   16    7     -2.60      0.00
    6   16    7     -9.05      0.00
    7   16    7      1.81      0.00
    8   16    7      6.19      0.00
    9   16    7     -4.43      0.00
   10   16    7     -3.28      0.00
   11   16    7      4.39      0.00
   12   16    7      2.70      0.00
   13   16    7     -4.93      0.00
   14   16    7     -0.96      0.00
   15   16    7      0.52      0.00
   16   16    7      0.46      0.00
   17   16    7     -0.24      0.00
   18   16    7      1.28      0.00
   19   16    7     -1.13      0.00
   20   16    7     -2.16      0.00
   21   16    7     -2.05      0.00
   22   16    7      3.08      0.00
   23   16    7      0.17      0.00
   24   16    7     -2.57      0.00
    1   17    7     -0.47      0.00
    2   17    7     -6.92      0.00
    3   17    7    -10.29      0.00
    4   17    7      9.15      0.00
    5   17    7     12.34      0.00
    6   17    7     -4.38      0.00
    7   17    7     -0.28      0.00
    8   17    7      3.88      0.00
    9   17    7     -4.62      0.00
   10   17    7     -0.39      0.00
   11   17    7     -6.56      0.00
   12   17    7      3.03      0.00
   13   17    7      4.08      0.00
   14   17    7      0.78      0.00
   15   17    7     -0.44      0.00
   16   17    7     -3.17      0.00
   17   17    7     -4.98      0.00
   18   17    7      0.90      0.00
   19   17    7      3.04      0.00
   20   17    7     -1.03      0.00
   21   17    7      0.07      0.00
   22   17    7      1.96      0.00
   23   17    7     -2.78      0.00
    0   18    7     -2.07      0.00
    1   18    7     -8.33      0.00
    2   18    7      2.43      0.00
    3   18    7      1.15      0.00
    4   18    7      4.87      0.00
    5   18    7      1.12      0.00
    6   18    7     -5.79      0.00
    7   18    7     -1.03      0.00
    8   18    7      3.55      0.00
    9   18    7      3.29      0.00
   10   18    7      0.40      0.00
   11   18    7     -1.96      0.00
   12   18    7     -1.53      0.00
   13   18    7     -1.77      0.00
   14   18    7      2.78      0.00
   15   18    7      0.17      0.00
   16   18    7     -3.25      0.00
   17   18    7      1.30      0.00
   18   18    7      4.61      0.00
   19   18    7     -3.27      0.00
   20   18    7     -5.07      0.00
   21   18    7      0.60      0.00
   22   18    7      2.58      0.00
   23   18    7     -0.49      0.00
    1   19    7      1.53      0.00
    2   19    7     -7.78      0.00
    3   19    7    -12.72      0.00
    4   19    7      9.72      0.00
    5   19    7     14.03      0.00
    6   19    7     -5.85      0.00
    7   19    7     -1.54      0.00
    8   19    7      1.49      0.00
    9   19    7     -3.81      0.00
   10   19    7      1.80      0.00
   11   19    7     -2.85      0.00
   12   19    7      1.33      0.00
   13   19    7      2.20      0.00
   14   19    7      0.60      0.00
   15   19    7     -4.57      0.00
   16   19    7     -5.14      0.00
   17   19    7     -2.73      0.00
   18   19    7      2.45      0.00
   19   19    7      3.58      0.00
   20   19    7      0.29      0.00
   21   19    7     -1.70      0.00
   22   19    7     -0.13      0.00
    0   20    7      4.80      0.00
    1   20    7      2.07      0.00
    2   20    7     -3.23      0.00
    3   20    7     -4.86      0.00
    4   20    7      3.60      0.00
    5   20    7      1.66      0.00
    6   20    7     -1.04      0.00
    7   20    7      0.83      0.00
    8   20    7     -0.91      0.00
    9   20    7      2.96      0.00
   10   20    7      3.03      0.00
   11   20    7     -2.96      0.00
   12   20    7     -3.51      0.00
   13   20    7      0.65      0.00
   14   20    7      5.26      0.00
   15   20    7      0.69      0.00
   16   20    7     -6.13      0.00
   17   20    7     -0.66      0.00
   18   20    7      4.73      0.00
   19   20    7     -1.93      0.00
   20   20    7     -5.09      0.00
   21   20    7      2.35      0.00
   22   20    7      2.49      0.00
    1   21    7      1.94      0.00
    2   21    7     -6.28      0.00
    3   21    7    -10.76      0.00
    4   21    7      6.86      0.00
    5   21    7     11.94      0.00
    6   21    7     -3.82      0.00
    7   21    7     -3.06      0.00
    8   21    7     -2.59      0.00
    9   21    7      1.46      0.00
   10   21    7      5.47      0.00
   11   21    7     -2.62      0.00
   12   21    7     -1.81      0.00
   13   21    7      0.48      0.00
   14   21    7      1.01      0.00
   15   21    7     -5.09      0.00
   16   21    7     -4.89      0.00
   17   21    7     -1.19      0.00
   18   21    7      2.09      0.00
   19   21    7      2.10      0.00
   20   21    7      1.60      0.00
   21   21    7     -1.20      0.00
    0   22    7      8.82      0.00
    1   22    7      5.57      0.00
    2   22    7     -7.42      0.00
    3   22    7     -4.96      0.00
    4   22    7      1.33      0.00
    5   22    7     -0.48      0.00
    6   22    7      4.30      0.00
    7   22    7      2.86      0.00
    8   22    7     -4.96      0.00
    9   22    7     -0.57      0.00
   10   22    7      3.62      0.00
   11   22    7      0.26      0.00
   12   22    7     -1.97      0.00
   13   22    7     -0.11      0.00
   14   22    7      4.10      0.00
   15   22    7      1.95      0.00
   16   22    7     -6.09      0.00
   17   22    7     -2.52      0.00
   18   22    7      2.23      0.00
   19   22    7     -0.34      0.00
   20   22    7     -2.06      0.00
   21   22    7      3.25      0.00
    1   23    7      0.69      0.00
    2   23    7     -2.29      0.00
    3   23    7     -5.82      0.00
    4   23    7      0.48      0.00
    5   23    7      6.91      0.00
    6   23    7      0.91      0.00
    7   23    7     -2.46      0.00
    8   23    7     -5.35      0.00
    9   23    7      4.86      0.00
   10   23    7      6.83      0.00
   11   23    7     -2.15      0.00
   12   23    7     -3.93      0.00
   13   23    7     -2.50      0.00
   14   23    7      1.19      0.00
   15   23    7     -1.56      0.00
   16   23    7     -2.24      0.00
   17   23    7     -0.11      0.00
   18   23    7     -0.29      0.00
   19   23    7     -1.16      0.00
   20   23    7      1.38      0.00
    0   24    7      8.43      0.00
    1   24    7      4.43      0.00
    2   24    7     -7.79      0.00
    3   24    7     -2.44      0.00
    4   24    7     -0.79      0.00
    5   24    7     -2.77      0.00
    6   24    7      6.85      0.00
    7   24    7      2.03      0.00
    8   24    7     -5.41      0.00
    9   24    7     -0.43      0.00
   10   24    7      2.93      0.00
   11   24    7      1.25      0.00
   12   24    7      0.49      0.00
   13   24    7     -0.53      0.00
   14   24    7      0.09      0.00
   15   24    7      0.46      0.00
   16   24    7     -2.54      0.00
   17   24    7     -1.34      0.00
   18   24    7     -0.27      0.00
   19   24    7      1.52      0.00
    1   25    7     -1.42      0.00
    2   25    7      2.03      0.00
    3   25    7      0.38      0.00
    4   25    7     -5.61      0.00
    5   25    7      0.03      0.00
    6   25    7      4.32      0.00
    7   25    7     -0.22      0.00
    8   25    7     -5.46      0.00
    9   25    7      2.97      0.00
   10   25    7      4.55      0.00
   11   25    7      1.95      0.00
   12   25    7     -1.87      0.00
   13   25    7     -5.49      0.00
   14   25    7     -1.15      0.00
   15   25    7      1.73      0.00
   16   25    7      0.18      0.00
   17   25    7     -0.25      0.00
   18   25    7     -1.51      0.00
   19   25    7     -1.88      0.00
    0   26    7      5.30      0.00
    1   26    7      1.63      0.00
    2   26    7     -5.70      0.00
    3   26    7     -0.76      0.00
    4   26    7     -1.26      0.00
    5   26    7     -2.59      0.00
    6   26    7      6.28      0.00
    7   26    7     -0.48      0.00
    8   26    7     -3.09      0.00
    9   26    7      1.26      0.00
   10   26    7      0.98      0.00
   11   26    7      0.17      0.00
   12   26    7      2.46      0.00
   13   26    7      0.44      0.00
   14   26    7     -2.46      0.00
   15   26    7     -2.04      0.00
   16   26    7      0.83      0.00
   17   26    7      0.46      0.00
   18   26    7     -1.80      0.00
    1   27    7     -2.64      0.00
    2   27    7      3.56      0.00
    3   27    7      4.42      0.00
    4   27    7     -7.95      0.00
    5   27    7     -5.76      0.00
    6   27    7      4.00      0.00
    7   27    7      0.99      0.00
    8   27    7     -2.81      0.00
    9   27    7      0.14      0.00
   10   27    7      0.66      0.00
   11   27    7      4.17      0.00
   12   27    7      0.63      0.00
   13   27    7     -3.86      0.00
   14   27    7     -2.99      0.00
   15   27    7      1.07      0.00
   16   27    7      0.44      0.00
   17   27    7     -0.51      0.00
    0   28    7      3.32      0.00
    1   28    7     -0.49      0.00
    2   28    7     -4.01      0.00
    3   28    7     -0.90      0.00
    4   28    7     -0.58      0.00
    5   28    7      0.46      0.00
    6   28    7      4.41      0.00
    7   28    7     -2.80      0.00
    8   28    7     -1.11      0.00
    9   28    7      0.81      0.00
   10   28    7     -0.32      0.00
   11   28    7      0.40      0.00
   12   28    7      2.96      0.00
   13   28    7      0.25      0.00
   14   28    7     -1.97      0.00
   15   28    7     -1.83      0.00
   16   28    7      1.50      0.00
    1   29    7     -1.31      0.00
    2   29    7      2.88      0.00
    3   29    7      2.13      0.00
    4   29    7     -7.27      0.00
    5   29    7     -6.02      0.00
    6   29    7      0.97      0.00
    7   29    7     -0.42      0.00
    8   29    7      1.40      0.00
    9   29    7      0.08      0.00
   10   29    7     -2.73      0.00
   11   29    7      1.57      0.00
   12   29    7      0.46      0.00
   13   29    7      0.76      0.00
   14   29    7     -2.00      0.00
   15   29    7     -1.92      0.00
    0   30    7      2.42      0.00
    1   30    7      1.70      0.00
    2   30    7     -3.01      0.00
    3   30    7     -2.12      0.00
    4   30    7      1.00      0.00
    5   30    7      1.77      0.00
    6   30    7      0.42      0.00
    7   30    7     -2.16      0.00
    8   30    7      0.55      0.00
    9   30    7     -0.74      0.00
   10   30    7      0.52      0.00
   11   30    7      0.56      0.00
   12   30    7      1.32      0.00
   13   30    7     -0.03      0.00
   14   30    7     -0.57      0.00
    1   31    7      0.75      0.00
    2   31    7      2.03      0.00
    3   31    7     -2.63      0.00
    4   31    7     -5.20      0.00
    5   31    7     -3.21      0.00
    6   31    7     -1.89      0.00
    7   31    7     -1.82      0.00
    8   31    7      3.00      0.00
    9   31    7      0.73      0.00
   10   31    7     -3.07      0.00
   11   31    7     -1.20      0.00
   12   31    7     -0.54      0.00
   13   31    7      2.44      0.00
    0   32    7      0.24      0.00
    1   32    7      4.76      0.00
    2   32    7     -1.69      0.00
    3   32    7     -1.64      0.00
    4   32    7      2.89      0.00
    5   32    7     -0.67      0.00
    6   32    7     -3.68      0.00
    7   32    7      0.00      0.00
    8   32    7      1.37      0.00
    9   32    7      0.24      0.00
   10   32    7      1.88      0.00
   11   32    7     -1.93      0.00
    1   33    7      0.76      0.00
    2   33    7      1.49      0.00
    3   33    7     -3.25      0.00
    4   33    7     -3.44      0.00
    5   33    7     -2.46      0.00
    6   33    7     -1.84      0.00
    7   33    7     -1.10      0.00
    8   33    7      0.49      0.00
    9   33    7      0.04      0.00
   10   33    7     -0.69      0.00
    0   34    7     -2.68      0.00
    1   34    7      3.11      0.00
    2   34    7      0.12      0.00
    3   34    7      0.54      0.00
    4   34    7      3.14      0.00
    5   34    7     -2.04      0.00
    6   34    7     -3.83      0.00
    7   34    7     -0.52      0.00
    8   34    7      0.25      0.00
    1   35    7     -0.69      0.00
    2   35    7      0.56      0.00
    3   35    7     -0.90      0.00
    4   35    7     -2.40      0.00
    5   35    7     -2.63      0.00
    0    0    8     63.89      0.00
    1    0    8     78.52      0.00
    2    0    8     -7.44      0.00
    3    0    8    -86.29      0.00
    4    0    8    -10.85      0.00
    5    0    8     30.60      0.00
    6    0    8     39.97      0.00
    7    0    8    -21.34      0.00
    8    0    8     -8.93      0.00
    9    0    8     24.30      0.00
   10    0    8    -23.84      0.00
   11    0    8     -9.87      0.00
   12    0    8     24.10      0.00
   13    0    8     -8.20      0.00
   14    0    8    -12.12      0.00
   15    0    8      5.99      0.00
   16    0    8      2.26      0.00
   17    0    8      0.55      0.00
   18    0    8     -2.46      0.00
   19    0    8     -1.45      0.00
   20    0    8      4.18      0.00
   21    0    8      4.97      0.00
   22    0    8     -1.26      0.00
   23    0    8     -1.25      0.00
   24    0    8     -0.89      0.00
   25    0    8      4.21      0.00
   26    0    8     -0.89      0.00
    1    1    8     -5.02      0.00
    2    1    8     13.63      0.00
    3    1    8      5.86      0.00
    4    1    8    -10.72      0.00
    5    1    8     -2.05      0.00
    6    1    8     -6.72      0.00
    7    1    8     -0.12      0.00
    8    1    8     13.33      0.00
    9    1    8     -4.12      0.00
   10    1    8    -10.21      0.00
   11    1    8      6.74      0.00
   12    1    8      0.26      0.00
   13    1    8     -2.89      0.00
   14    1    8      3.36      0.00
   15    1    8     -0.65      0.00
   16    1    8     -2.79      0.00
   17    1    8      1.76      0.00
   18    1    8      1.30      0.00
   19    1    8     -0.22      0.00
   20    1    8     -1.37      0.00
   21    1    8     -0.16      0.00
   22    1    8      1.84      0.00
   23    1    8     -0.26      0.00
   24    1    8     -1.42      0.00
   25    1    8     -0.98      0.00
   26    1    8      0.55      0.00
    0    2    8     35.91      0.00
    1    2    8     59.05      0.00
    2    2    8      5.30      0.00
    3    2    8    -74.86      0.00
    4    2    8     -7.00      0.00
    5    2    8     26.62      0.00
    6    2    8     28.05      0.00
    7    2    8    -13.78      0.00
    8    2    8     -6.13      0.00
    9    2    8     15.42      0.00
   10    2    8    -18.00      0.00
   11    2    8     -5.92      0.00
   12    2    8     15.71      0.00
   13    2    8     -8.46      0.00
   14    2    8     -7.09      0.00
   15    2    8      6.01      0.00
   16    2    8      0.73      0.00
   17    2    8     -0.58      0.00
   18    2    8     -1.68      0.00
   19    2    8     -0.19      0.00
   20    2    8      3.55      0.00
   21    2    8      3.03      0.00
   22    2    8     -2.50      0.00
   23    2    8      0.16      0.00
   24    2    8      0.89      0.00
   25    2    8      3.07      0.00
   26    2    8     -2.55      0.00
    1    3    8     -9.77      0.00
    2    3    8     25.46      0.00
    3    3    8     12.05      0.00
    4    3    8    -18.20      0.00
    5    3    8     -8.39      0.00
    6    3    8    -20.62      0.00
    7    3    8      2.32      0.00
    8    3    8     33.91      0.00
    9    3    8     -8.45      0.00
   10    3    8    -23.92      0.00
   11    3    8     15.90      0.00
   12    3    8     -1.06      0.00
   13    3    8     -8.36      0.00
   14    3    8      7.87      0.00
   15    3    8     -0.35      0.00
   16    3    8     -5.34      0.00
   17    3    8      3.63      0.00
   18    3    8      1.80      0.00
   19    3    8      0.92      0.00
   20    3    8     -2.19      0.00
   21    3    8     -1.94      0.00
   22    3    8      3.97      0.00
   23    3    8      0.40      0.00
   24    3    8     -3.50      0.00
   25    3    8     -2.37      0.00
   26    3    8      1.39      0.00
    0    4    8     -9.33      0.00
    1    4    8     20.61      0.00
    2    4    8     21.14      0.00
    3    4    8    -43.48      0.00
    4    4    8      4.50      0.00
    5    4    8     11.15      0.00
    6    4    8      2.74      0.00
    7    4    8      3.42      0.00
    8    4    8     -2.81      0.00
    9    4    8     -3.46      0.00
   10    4    8     -2.16      0.00
   11    4    8      3.48      0.00
   12    4    8     -3.35      0.00
   13    4    8     -8.63      0.00
   14    4    8      3.32      0.00
   15    4    8      5.28      0.00
   16    4    8     -2.80      0.00
   17    4    8     -4.35      0.00
   18    4    8      1.24      0.00
   19    4    8      3.55      0.00
   20    4    8     -0.10      0.00
   21    4    8      0.01      0.00
   22    4    8     -1.98      0.00
   23    4    8      1.13      0.00
   24    4    8      1.36      0.00
   25    4    8      1.31      0.00
   26    4    8     -2.59      0.00
    1    5    8     -8.06      0.00
    2    5    8     13.54      0.00
    3    5    8     10.27      0.00
    4    5    8     -5.62      0.00
    5    5    8    -11.49      0.00
    6    5    8    -28.58      0.00
    7    5    8      2.68      0.00
    8    5    8     37.16      0.00
    9    5    8     -4.24      0.00
   10    5    8    -22.14      0.00
   11    5    8     14.76      0.00
   12    5    8     -5.52      0.00
   13    5    8     -9.75      0.00
   14    5    8      8.70      0.00
   15    5    8      1.81      0.00
   16    5    8     -4.49      0.00
   17    5    8      2.52      0.00
   18    5    8      1.14      0.00
   19    5    8      2.51      0.00
   20    5    8     -1.50      0.00
   21    5    8     -3.66      0.00
   22    5    8      4.07      0.00
   23    5    8      1.94      0.00
   24    5    8     -4.44      0.00
   25    5    8     -2.57      0.00
   26    5    8      1.36      0.00
    0    6    8    -22.26      0.00
    1    6    8     -6.13      0.00
    2    6    8     15.10      0.00
    3    6    8    -10.74      0.00
    4    6    8     19.02      0.00
    5    6    8     -5.67      0.00
    6    6    8    -17.31      0.00
    7    6    8     15.40      0.00
    8    6    8     -4.93      0.00
    9    6    8    -18.23      0.00
   10    6    8     16.58      0.00
   11    6    8     12.70      0.00
   12    6    8    -20.26      0.00
   13    6    8     -8.32      0.00
   14    6    8     10.79      0.00
   15    6    8      3.48      0.00
   16    6    8     -5.35      0.00
   17    6    8     -7.97      0.00
   18    6    8      4.35      0.00
   19    6    8      6.33      0.00
   20    6    8     -4.97      0.00
   21    6    8     -0.85      0.00
   22    6    8      1.87      0.00
   23    6    8     -0.96      0.00
   24    6    8     -1.75      0.00
   25    6    8      1.38      0.00
   26    6    8      1.06      0.00
    1    7    8     -4.83      0.00
    2    7    8     -3.42      0.00
    3    7    8      3.49      0.00
    4    7    8      8.07      0.00
    5    7    8     -4.37      0.00
    6    7    8    -21.33      0.00
    7    7    8     -2.61      0.00
    8    7    8     20.92      0.00
    9    7    8      3.15      0.00
   10    7    8     -8.61      0.00
   11    7    8      5.25      0.00
   12    7    8     -8.99      0.00
   13    7    8     -2.66      0.00
   14    7    8      6.51      0.00
   15    7    8      1.33      0.00
   16    7    8     -3.91      0.00
   17    7    8      1.01      0.00
   18    7    8      2.74      0.00
   19    7    8      0.88      0.00
   20    7    8     -1.82      0.00
   21    7    8     -0.83      0.00
   22    7    8      3.15      0.00
   23    7    8      1.23      0.00
   24    7    8     -3.98      0.00
   25    7    8     -1.23      0.00
   26    7    8      0.46      0.00
    0    8    8     -8.00      0.00
    1    8    8    -10.94      0.00
    2    8    8     -2.29      0.00
    3    8    8      1.27      0.00
    4    8    8     26.96      0.00
    5    8    8     -5.82      0.00
    6    8    8    -23.45      0.00
    7    8    8     12.29      0.00
    8    8    8     -8.73      0.00
    9    8    8    -19.75      0.00
   10    8    8     27.05      0.00
   11    8    8     14.32      0.00
   12    8    8    -25.98      0.00
   13    8    8     -6.66      0.00
   14    8    8     11.93      0.00
   15    8    8      1.39      0.00
   16    8    8     -4.52      0.00
   17    8    8     -6.66      0.00
   18    8    8      3.37      0.00
   19    8    8      3.47      0.00
   20    8    8     -4.62      0.00
   21    8    8     -0.33      0.00
   22    8    8      2.65      0.00
   23    8    8     -1.96      0.00
   24    8    8     -1.95      0.00
   25    8    8      1.73      0.00
   26    8    8      1.78      0.00
    1    9    8     -0.22      0.00
    2    9    8    -10.71      0.00
    3    9    8     -5.81      0.00
    4    9    8     10.13      0.00
    5    9    8      4.36      0.00
    6    9    8     -2.91      0.00
    7    9    8     -4.82      0.00
    8    9    8     -2.52      0.00
    9    9    8      5.89      0.00
   10    9    8      4.60      0.00
   11    9    8     -4.46      0.00
   12    9    8     -7.25      0.00
   13    9    8      7.44      0.00
   14    9    8      1.01      0.00
   15    9    8     -3.43      0.00
   16    9    8     -2.25      0.00
   17    9    8      1.89      0.00
   18    9    8      3.59      0.00
   19    9    8     -2.09      0.00
   20    9    8     -0.54      0.00
   21    9    8      3.29      0.00
   22    9    8     -0.39      0.00
   23    9    8     -1.45      0.00
   24    9    8     -0.76      0.00
   25    9    8      0.89      0.00
    0   10    8      8.20      0.00
    1   10    8      1.89      0.00
    2   10    8    -12.93      0.00
    3   10    8     -3.90      0.00
    4   10    8     24.46      0.00
    5   10    8      3.37      0.00
    6   10    8    -19.08      0.00
    7   10    8      1.02      0.00
    8   10    8     -7.94      0.00
    9   10    8    -10.21      0.00
   10   10    8     24.00      0.00
   11   10    8      7.39      0.00
   12   10    8    -19.92      0.00
   13   10    8     -2.20      0.00
   14   10    8      8.00      0.00
   15   10    8     -0.70      0.00
   16   10    8     -1.06      0.00
   17   10    8     -2.75      0.00
   18   10    8     -1.12      0.00
   19   10    8     -1.76      0.00
   20   10    8      0.80      0.00
   21   10    8     -0.27      0.00
   22   10    8     -0.67      0.00
   23   10    8      0.56      0.00
   24   10    8      1.28      0.00
   25   10    8      0.02      0.00
    1   11    8      2.10      0.00
    2   11    8     -7.06      0.00
    3   11    8     -8.65      0.00
    4   11    8      2.12      0.00
    5   11    8      5.56      0.00
    6   11    8     14.13      0.00
    7   11    8     -3.47      0.00
    8   11    8    -18.90      0.00
    9   11    8      6.01      0.00
   10   11    8     10.50      0.00
   11   11    8     -9.18      0.00
   12   11    8     -2.63      0.00
   13   11    8     11.21      0.00
   14   11    8     -5.52      0.00
   15   11    8     -6.60      0.00
   16   11    8      1.96      0.00
   17   11    8      2.80      0.00
   18   11    8      1.19      0.00
   19   11    8     -2.74      0.00
   20   11    8      3.19      0.00
   21   11    8      3.22      0.00
   22   11    8     -5.40      0.00
   23   11    8     -1.94      0.00
   24   11    8      3.95      0.00
   25   11    8      2.09      0.00
    0   12    8     13.76      0.00
    1   12    8     17.41      0.00
    2   12    8    -12.08      0.00
    3   12    8     -9.55      0.00
    4   12    8     14.58      0.00
    5   12    8      7.94      0.00
    6   12    8    -10.59      0.00
    7   12    8     -7.48      0.00
    8   12    8     -3.53      0.00
    9   12    8     -1.29      0.00
   10   12    8     13.23      0.00
   11   12    8      1.55      0.00
   12   12    8     -8.28      0.00
   13   12    8      1.61      0.00
   14   12    8      1.88      0.00
   15   12    8     -1.03      0.00
   16   12    8      2.24      0.00
   17   12    8     -2.20      0.00
   18   12    8     -4.65      0.00
   19   12    8     -2.63      0.00
   20   12    8      5.63      0.00
   21   12    8     -1.36      0.00
   22   12    8     -2.92      0.00
   23   12    8      3.34      0.00
   24   12    8      1.88      0.00
   25   12    8     -1.66      0.00
    1   13    8     -0.71      0.00
    2   13    8     -0.04      0.00
    3   13    8     -2.81      0.00
    4   13    8     -6.39      0.00
    5   13    8      2.45      0.00
    6   13    8     20.85      0.00
    7   13    8     -2.49      0.00
    8   13    8    -23.26      0.00
    9   13    8      4.86      0.00
   10   13    8      9.69      0.00
   11   13    8     -9.33      0.00
   12   13    8      0.83      0.00
   13   13    8      8.57      0.00
   14   13    8     -9.18      0.00
   15   13    8     -4.48      0.00
   16   13    8      5.92      0.00
   17   13    8      0.47      0.00
   18   13    8     -1.54      0.00
   19   13    8     -1.32      0.00
   20   13    8      4.92      0.00
   21   13    8      0.61      0.00
   22   13    8     -6.18      0.00
   23   13    8     -0.24      0.00
   24   13    8      5.80      0.00
    0   14    8      7.21      0.00
    1   14    8     19.06      0.00
    2   14    8     -2.73      0.00
    3   14    8     -8.15      0.00
    4   14    8      0.63      0.00
    5   14    8      7.06      0.00
    6   14    8     -1.20      0.00
    7   14    8     -9.67      0.00
    8   14    8     -0.25      0.00
    9   14    8      1.29      0.00
   10   14    8      3.66      0.00
   11   14    8      1.36      0.00
   12   14    8      0.72      0.00
   13   14    8      0.11      0.00
   14   14    8     -2.56      0.00
   15   14    8      2.81      0.00
   16   14    8      3.23      0.00
   17   14    8     -4.38      0.00
   18   14    8     -4.82      0.00
   19   14    8     -0.62      0.00
   20   14    8      6.96      0.00
   21   14    8     -2.82      0.00
   22   14    8     -3.15      0.00
   23   14    8      4.79      0.00
   24   14    8      0.07      0.00
    1   15    8     -3.27      0.00
    2   15    8      2.48      0.00
    3   15    8      1.46      0.00
    4   15    8     -6.60      0.00
    5   15    8      0.71      0.00
    6   15    8     15.08      0.00
    7   15    8     -0.76      0.00
    8   15    8    -17.59      0.00
    9   15    8      0.75      0.00
   10   15    8      5.28      0.00
   11   15    8     -5.60      0.00
   12   15    8      2.80      0.00
   13   15    8      3.68      0.00
   14   15    8     -9.57      0.00
   15   15    8     -1.20      0.00
   16   15    8      7.24      0.00
   17   15    8     -2.23      0.00
   18   15    8     -1.95      0.00
   19   15    8      1.22      0.00
   20   15    8      3.35      0.00
   21   15    8     -2.51      0.00
   22   15    8     -2.11      0.00
   23   15    8      1.13      0.00
   24   15    8      3.59      0.00
    0   16    8     -1.75      0.00
    1   16    8      9.92      0.00
    2   16    8      5.21      0.00
    3   16    8     -1.76      0.00
    4   16    8    -10.60      0.00
    5   16    8      2.12      0.00
    6   16    8      5.87      0.00
    7   16    8     -5.90      0.00
    8   16    8      0.27      0.00
    9   16    8     -0.04      0.00
   10   16    8     -1.39      0.00
   11   16    8      2.25      0.00
   12   16    8      4.28      0.00
   13   16    8     -3.32      0.00
   14   16    8     -3.61      0.00
   15   16    8      7.17      0.00
   16   16    8      1.38      0.00
   17   16    8     -5.58      0.00
   18   16    8     -1.89      0.00
   19   16    8      0.70      0.00
   20   16    8      5.06      0.00
   21   16    8     -2.82      0.00
   22   16    8     -3.16      0.00
   23   16    8      4.69      0.00
    1   17    8     -3.20      0.00
    2   17    8      1.48      0.00
    3   17    8      1.68      0.00
    4   17    8     -1.54      0.00
    5   17    8      0.30      0.00
    6   17    8      4.62      0.00
    7   17    8      0.31      0.00
    8   17    8     -8.55      0.00
    9   17    8     -2.13      0.00
   10   17    8      1.02      0.00
   11   17    8     -0.67      0.00
   12   17    8      3.55      0.00
   13   17    8     -0.89      0.00
   14   17    8     -7.36      0.00
   15   17    8     -0.44      0.00
   16   17    8      4.88      0.00
   17   17    8     -1.59      0.00
   18   17    8      0.56      0.00
   19   17    8      3.37      0.00
   20   17    8      1.57      0.00
   21   17    8     -5.47      0.00
   22   17    8      1.02      0.00
   23   17    8      2.30      0.00
    0   18    8     -3.45      0.00
    1   18    8      4.26      0.00
    2   18    8      3.78      0.00
    3   18    8      2.67      0.00
    4   18    8    -11.82      0.00
    5   18    8     -2.04      0.00
    6   18    8      6.82      0.00
    7   18    8     -1.24      0.00
    8   18    8      0.31      0.00
    9   18    8     -2.65      0.00
   10   18    8     -4.43      0.00
   11   18    8      1.81      0.00
   12   18    8      6.00      0.00
   13   18    8     -3.25      0.00
   14   18    8     -2.97      0.00
   15   18    8      6.71      0.00
   16   18    8     -2.22      0.00
   17   18    8     -5.23      0.00
   18   18    8      1.69      0.00
   19   18    8      1.84      0.00
   20   18    8      2.47      0.00
   21   18    8     -0.90      0.00
   22   18    8     -2.76      0.00
   23   18    8      1.85      0.00
    1   19    8     -2.83      0.00
    2   19    8      1.56      0.00
    3   19    8      1.35      0.00
    4   19    8      0.64      0.00
    5   19    8      0.10      0.00
    6   19    8     -0.41      0.00
    7   19    8      0.17      0.00
    8   19    8     -2.15      0.00
    9   19    8     -2.16      0.00
   10   19    8     -1.67      0.00
   11   19    8      1.40      0.00
   12   19    8      2.44      0.00
   13   19    8     -2.21      0.00
   14   19    8     -2.21      0.00
   15   19    8     -0.91      0.00
   16   19    8      0.46      0.00
   17   19    8      0.95      0.00
   18   19    8      3.59      0.00
   19   19    8      2.42      0.00
   20   19    8      0.61      0.00
   21   19    8     -4.73      0.00
   22   19    8      1.67      0.00
    0   20    8     -0.77      0.00
    1   20    8      4.43      0.00
    2   20    8     -1.93      0.00
    3   20    8      1.77      0.00
    4   20    8     -6.06      0.00
    5   20    8     -0.51      0.00
    6   20    8      3.00      0.00
    7   20    8     -0.84      0.00
    8   20    8      1.86      0.00
    9   20    8     -3.22      0.00
   10   20    8     -6.32      0.00
   11   20    8     -0.03      0.00
   12   20    8      6.22      0.00
   13   20    8     -1.52      0.00
   14   20    8     -2.05      0.00
   15   20    8      3.42      0.00
   16   20    8     -4.22      0.00
   17   20    8     -3.31      0.00
   18   20    8      3.47      0.00
   19   20    8      1.94      0.00
   20   20    8      0.63      0.00
   21   20    8      0.84      0.00
   22   20    8     -1.41      0.00
    1   21    8     -1.78      0.00
    2   21    8      2.60      0.00
    3   21    8     -1.52      0.00
    4   21    8      0.77      0.00
    5   21    8      1.54      0.00
    6   21    8     -1.86      0.00
    7   21    8      0.55      0.00
    8   21    8      2.87      0.00
    9   21    8     -2.83      0.00
   10   21    8     -4.09      0.00
   11   21    8      1.52      0.00
   12   21    8      0.54      0.00
   13   21    8     -0.90      0.00
   14   21    8      2.66      0.00
   15   21    8     -0.88      0.00
   16   21    8     -1.46      0.00
   17   21    8      2.44      0.00
   18   21    8      3.90      0.00
   19   21    8      0.43      0.00
   20   21    8     -0.18      0.00
   21   21    8     -1.18      0.00
    0   22    8      0.18      0.00
    1   22    8      4.83      0.00
    2   22    8     -4.38      0.00
    3   22    8     -0.56      0.00
    4   22    8     -0.41      0.00
    5   22    8      2.00      0.00
    6   22    8     -0.41      0.00
    7   22    8     -1.04      0.00
    8   22    8      2.38      0.00
    9   22    8     -2.12      0.00
   10   22    8     -3.65      0.00
   11   22    8     -1.93      0.00
   12   22    8      1.55      0.00
   13   22    8     -1.48      0.00
   14   22    8     -0.59      0.00
   15   22    8      0.90      0.00
   16   22    8     -2.86      0.00
   17   22    8     -0.21      0.00
   18   22    8      4.41      0.00
   19   22    8      0.32      0.00
   20   22    8     -2.27      0.00
   21   22    8      0.80      0.00
    1   23    8     -0.16      0.00
    2   23    8      2.54      0.00
    3   23    8     -5.56      0.00
    4   23    8      2.57      0.00
    5   23    8      3.15      0.00
    6   23    8     -4.81      0.00
    7   23    8      0.29      0.00
    8   23    8      7.34      0.00
    9   23    8     -2.90      0.00
   10   23    8     -5.09      0.00
   11   23    8      1.19      0.00
   12   23    8     -0.72      0.00
   13   23    8      0.17      0.00
   14   23    8      3.43      0.00
   15   23    8      0.07      0.00
   16   23    8     -1.00      0.00
   17   23    8      1.09      0.00
   18   23    8      3.77      0.00
   19   23    8      1.78      0.00
   20   23    8     -0.40      0.00
    0   24    8     -0.98      0.00
    1   24    8      3.51      0.00
    2   24    8     -3.64      0.00
    3   24    8     -1.06      0.00
    4   24    8      3.74      0.00
    5   24    8      1.49      0.00
    6   24    8     -1.38      0.00
    7   24    8      1.39      0.00
    8   24    8     -0.32      0.00
    9   24    8     -2.24      0.00
   10   24    8      2.07      0.00
   11   24    8     -2.03      0.00
   12   24    8     -4.31      0.00
   13   24    8     -1.70      0.00
   14   24    8      1.46      0.00
   15   24    8     -1.03      0.00
   16   24    8     -1.46      0.00
   17   24    8      1.66      0.00
   18   24    8      5.30      0.00
   19   24    8     -0.75      0.00
    1   25    8      0.58      0.00
    2   25    8      1.37      0.00
    3   25    8     -6.80      0.00
    4   25    8      3.30      0.00
    5   25    8      2.58      0.00
    6   25    8     -4.87      0.00
    7   25    8     -0.63      0.00
    8   25    8      6.93      0.00
    9   25    8     -1.42      0.00
   10   25    8     -2.63      0.00
   11   25    8      0.21      0.00
   12   25    8     -2.65      0.00
   13   25    8      0.51      0.00
   14   25    8      2.79      0.00
   15   25    8      1.83      0.00
   16   25    8     -1.76      0.00
   17   25    8     -2.10      0.00
   18   25    8      5.36      0.00
   19   25    8      4.23      0.00
    0   26    8     -3.33      0.00
    1   26    8      2.30      0.00
    2   26    8     -1.07      0.00
    3   26    8     -0.92      0.00
    4   26    8      6.09      0.00
    5   26    8      0.43      0.00
    6   26    8     -1.98      0.00
    7   26    8      3.05      0.00
    8   26    8     -2.41      0.00
    9   26    8     -1.56      0.00
   10   26    8      4.14      0.00
   11   26    8     -2.20      0.00
   12   26    8     -4.62      0.00
   13   26    8     -0.32      0.00
   14   26    8      2.21      0.00
   15   26    8     -2.17      0.00
   16   26    8     -1.58      0.00
   17   26    8      1.39      0.00
   18   26    8      4.26      0.00
    1   27    8      1.11      0.00
    2   27    8     -0.35      0.00
    3   27    8     -6.79      0.00
    4   27    8      1.43      0.00
    5   27    8      1.79      0.00
    6   27    8      0.23      0.00
    7   27    8     -0.08      0.00
    8   27    8      1.79      0.00
    9   27    8     -2.06      0.00
   10   27    8      0.61      0.00
   11   27    8      0.83      0.00
   12   27    8     -4.85      0.00
   13   27    8     -0.14      0.00
   14   27    8      3.47      0.00
   15   27    8      2.81      0.00
   16   27    8     -2.56      0.00
   17   27    8     -3.27      0.00
    0   28    8     -4.80      0.00
    1   28    8      3.41      0.00
    2   28    8      2.01      0.00
    3   28    8     -1.41      0.00
    4   28    8      5.22      0.00
    5   28    8     -1.02      0.00
    6   28    8     -2.62      0.00
    7   28    8      3.90      0.00
    8   28    8     -1.68      0.00
    9   28    8      0.80      0.00
   10   28    8      2.68      0.00
   11   28    8     -3.81      0.00
   12   28    8     -1.74      0.00
   13   28    8      1.64      0.00
   14   28    8      0.86      0.00
   15   28    8     -2.03      0.00
   16   28    8     -0.63      0.00
    1   29    8      1.38      0.00
    2   29    8     -1.91      0.00
    3   29    8     -5.44      0.00
    4   29    8      0.44      0.00
    5   29    8      1.49      0.00
    6   29    8      3.92      0.00
    7   29    8      0.55      0.00
    8   29    8     -1.97      0.00
    9   29    8     -2.76      0.00
   10   29    8      0.75      0.00
   11   29    8      2.15      0.00
   12   29    8     -3.70      0.00
   13   29    8     -1.06      0.00
   14   29    8      2.67      0.00
   15   29    8      1.82      0.00
    0   30    8     -1.38      0.00
    1   30    8      5.29      0.00
    2   30    8      1.88      0.00
    3   30    8     -1.43      0.00
    4   30    8      2.39      0.00
    5   30    8     -3.49      0.00
    6   30    8     -0.40      0.00
    7   30    8      5.26      0.00
    8   30    8     -1.98      0.00
    9   30    8      1.99      0.00
   10   30    8      2.49      0.00
   11   30    8     -4.19      0.00
   12   30    8     -1.15      0.00
   13   30    8      2.19      0.00
   14   30    8      0.22      0.00
    1   31    8      0.33      0.00
    2   31    8     -1.69      0.00
    3   31    8     -1.18      0.00
    4   31    8      0.57      0.00
    5   31    8      1.40      0.00
    6   31    8      3.03      0.00
    7   31    8     -2.39      0.00
    8   31    8     -1.51      0.00
    9   31    8      1.53      0.00
   10   31    8     -1.20      0.00
   11   31    8      0.59      0.00
   12   31    8     -0.53      0.00
   13   31    8     -0.90      0.00
    0   32    8      4.49      0.00
    1   32    8      4.67      0.00
    2   32    8     -0.87      0.00
    3   32    8     -0.63      0.00
    4   32    8      0.28      0.00
    5   32    8     -3.68      0.00
    6   32    8      3.41      0.00
    7   32    8      4.53      0.00
    8   32    8     -3.44      0.00
    9   32    8      0.93      0.00
   10   32    8      2.71      0.00
   11   32    8     -1.63      0.00
    1   33    8     -0.75      0.00
    2   33    8     -0.31      0.00
    3   33    8      1.98      0.00
    4   33    8      0.33      0.00
    5   33    8      2.79      0.00
    6   33    8      0.81      0.00
    7   33    8     -6.13      0.00
    8   33    8      0.23      0.00
    9   33    8      5.61      0.00
   10   33    8     -1.81      0.00
    0   34    8      6.20      0.00
    1   34    8      2.23      0.00
    2   34    8     -1.69      0.00
    3   34    8     -0.26      0.00
    4   34    8      0.02      0.00
    5   34    8     -1.19      0.00
    6   34    8      3.72      0.00
    7   34    8      2.45      0.00
    8   34    8     -1.94      0.00
    1   35    8     -0.49      0.00
    2   35    8      0.12      0.00
    3   35    8      1.64      0.00
    4   35    8      0.55      0.00
    5   35    8      3.43      0.00
    1    1    9    -11.96      0.00
    2    1    9     97.97      0.00
    3    1    9    -48.95      0.00
    4    1    9    -72.52      0.00
    5    1    9     36.53      0.00
    6    1    9     29.44      0.00
    7    1    9     -1.52      0.00
    8    1    9     -5.12      0.00
    9    1    9     -9.96      0.00
   10    1    9      0.55      0.00
   11    1    9      6.41      0.00
   12    1    9     -8.60      0.00
   13    1    9     -0.72      0.00
   14    1    9      4.46      0.00
   15    1    9      0.93      0.00
   16    1    9      4.48      0.00
   17    1    9     -0.02      0.00
   18    1    9     -7.43      0.00
   19    1    9      5.85      0.00
   20    1    9      8.74      0.00
   21    1    9     -3.50      0.00
   22    1    9     -6.39      0.00
   23    1    9     -0.91      0.00
   24    1    9      1.42      0.00
   25    1    9     -2.06      0.00
   26    1    9      0.57      0.00
    0    2    9    -60.39      0.00
    1    2    9     42.41      0.00
    2    2    9     19.31      0.00
    3    2    9    -25.96      0.00
    4    2    9     20.49      0.00
    5    2    9      5.13      0.00
    6    2    9    -34.26      0.00
    7    2    9      8.18      0.00
    8    2    9     19.56      0.00
    9    2    9     -2.82      0.00
   10    2    9     -8.73      0.00
   11    2    9     -3.13      0.00
   12    2    9      6.76      0.00
   13    2    9      3.27      0.00
   14    2    9    -10.42      0.00
   15    2    9      1.62      0.00
   16    2    9      9.98      0.00
   17    2    9     -3.23      0.00
   18    2    9     -6.50      0.00
   19    2    9     -0.65      0.00
   20    2    9      0.64      0.00
   21    2    9     -0.70      0.00
   22    2    9      0.39      0.00
   23    2    9      1.65      0.00
   24    2    9     -2.94      0.00
   25    2    9     -4.00      0.00
   26    2    9      2.24      0.00
    1    3    9    -18.19      0.00
    2    3    9     55.38      0.00
    3    3    9    -21.78      0.00
    4    3    9    -37.19      0.00
    5    3    9     10.31      0.00
    6    3    9     21.46      0.00
    7    3    9      9.03      0.00
    8    3    9     -6.84      0.00
    9    3    9     -7.80      0.00
   10    3    9      0.90      0.00
   11    3    9      3.52      0.00
   12    3    9     -5.14      0.00
   13    3    9     -2.23      0.00
   14    3    9      1.64      0.00
   15    3    9      2.62      0.00
   16    3    9      4.07      0.00
   17    3    9      1.28      0.00
   18    3    9     -5.02      0.00
   19    3    9      3.82      0.00
   20    3    9      5.94      0.00
   21    3    9     -3.51      0.00
   22    3    9     -3.79      0.00
   23    3    9      0.06      0.00
   24    3    9     -0.05      0.00
   25    3    9     -0.81      0.00
   26    3    9      0.73      0.00
    0    4    9    -79.23      0.00
    1    4    9     51.70      0.00
    2    4    9     26.67      0.00
    3    4    9    -29.29      0.00
    4    4    9     20.73      0.00
    5    4    9      4.82      0.00
    6    4    9    -41.14      0.00
    7    4    9      9.25      0.00
    8    4    9     23.90      0.00
    9    4    9     -1.67      0.00
   10    4    9     -6.59      0.00
   11    4    9     -1.76      0.00
   12    4    9      3.58      0.00
   13    4    9      1.31      0.00
   14    4    9    -11.14      0.00
   15    4    9      3.81      0.00
   16    4    9     11.34      0.00
   17    4    9     -6.16      0.00
   18    4    9     -6.56      0.00
   19    4    9      0.88      0.00
   20    4    9     -1.27      0.00
   21    4    9     -1.41      0.00
   22    4    9      0.90      0.00
   23    4    9      0.48      0.00
   24    4    9     -3.32      0.00
   25    4    9     -3.39      0.00
   26    4    9      1.91      0.00
    1    5    9    -24.52      0.00
    2    5    9     12.10      0.00
    3    5    9      9.74      0.00
    4    5    9     -0.54      0.00
    5    5    9    -14.66      0.00
    6    5    9     12.05      0.00
    7    5    9     15.22      0.00
    8    5    9    -10.55      0.00
    9    5    9     -4.66      0.00
   10    5    9      3.53      0.00
   11    5    9      1.77      0.00
   12    5    9     -1.29      0.00
   13    5    9     -4.83      0.00
   14    5    9     -1.00      0.00
   15    5    9      5.54      0.00
   16    5    9      1.72      0.00
   17    5    9      2.15      0.00
   18    5    9     -2.20      0.00
   19    5    9     -1.19      0.00
   20    5    9      4.60      0.00
   21    5    9      0.32      0.00
   22    5    9     -2.62      0.00
   23    5    9     -0.28      0.00
   24    5    9     -0.61      0.00
   25    5    9     -0.02      0.00
   26    5    9      0.32      0.00
    0    6    9    -60.36      0.00
    1    6    9     33.85      0.00
    2    6    9     21.74      0.00
    3    6    9    -20.36      0.00
    4    6    9      7.70      0.00
    5    6    9      5.97      0.00
    6    6    9    -22.97      0.00
    7    6    9      4.37      0.00
    8    6    9     13.87      0.00
    9    6    9      0.96      0.00
   10    6    9      1.21      0.00
   11    6    9      2.66      0.00
   12    6    9     -4.23      0.00
   13    6    9     -3.63      0.00
   14    6    9     -3.82      0.00
   15    6    9      5.23      0.00
   16    6    9      5.90      0.00
   17    6    9     -5.85      0.00
   18    6    9     -2.77      0.00
   19    6    9      2.28      0.00
   20    6    9     -4.34      0.00
   21    6    9     -3.38      0.00
   22    6    9      2.31      0.00
   23    6    9      0.34      0.00
   24    6    9     -2.56      0.00
   25    6    9     -1.66      0.00
   26    6    9      0.17      0.00
    1    7    9    -22.05      0.00
    2    7    9    -10.41      0.00
    3    7    9     22.87      0.00
    4    7    9     17.27      0.00
    5    7    9    -23.83      0.00
    6    7    9      6.32      0.00
    7    7    9     15.43      0.00
    8    7    9    -14.45      0.00
    9    7    9     -4.83      0.00
   10    7    9      7.10      0.00
   11    7    9      4.69      0.00
   12    7    9      0.18      0.00
   13    7    9     -8.09      0.00
   14    7    9     -2.57      0.00
   15    7    9      7.44      0.00
   16    7    9     -0.63      0.00
   17    7    9      1.08      0.00
   18    7    9      0.43      0.00
   19    7    9     -4.06      0.00
   20    7    9      3.54      0.00
   21    7    9      4.59      0.00
   22    7    9     -2.65      0.00
   23    7    9     -2.13      0.00
   24    7    9      0.67      0.00
   25    7    9      0.21      0.00
   26    7    9     -0.81      0.00
    0    8    9    -28.47      0.00
    1    8    9     13.16      0.00
    2    8    9     11.54      0.00
    3    8    9    -11.04      0.00
    4    8    9     -4.95      0.00
    5    8    9      6.55      0.00
    6    8    9      0.95      0.00
    7    8    9      1.22      0.00
    8    8    9      2.72      0.00
    9    8    9      2.21      0.00
   10    8    9      3.06      0.00
   11    8    9      5.08      0.00
   12    8    9     -6.68      0.00
   13    8    9     -5.14      0.00
   14    8    9      3.50      0.00
   15    8    9      3.73      0.00
   16    8    9     -0.38      0.00
   17    8    9     -1.79      0.00
   18    8    9      0.43      0.00
   19    8    9      0.65      0.00
   20    8    9     -5.44      0.00
   21    8    9     -3.51      0.00
   22    8    9      3.24      0.00
   23    8    9      1.56      0.00
   24    8    9     -2.81      0.00
   25    8    9     -1.21      0.00
   26    8    9      0.58      0.00
    1    9    9    -12.29      0.00
    2    9    9    -16.35      0.00
    3    9    9     18.86      0.00
    4    9    9     19.05      0.00
    5    9    9    -21.97      0.00
    6    9    9      1.53      0.00
    7    9    9     12.79      0.00
    8    9    9    -12.28      0.00
    9    9    9     -5.40      0.00
   10    9    9      6.99      0.00
   11    9    9      7.92      0.00
   12    9    9     -1.05      0.00
   13    9    9     -8.74      0.00
   14    9    9     -3.62      0.00
   15    9    9      5.23      0.00
   16    9    9     -0.50      0.00
   17    9    9      0.22      0.00
   18    9    9      2.82      0.00
   19    9    9     -2.67      0.00
   20    9    9     -0.05      0.00
   21    9    9      4.61      0.00
   22    9    9     -0.49      0.00
   23    9    9     -3.16      0.00
   24    9    9      1.32      0.00
   25    9    9      0.91      0.00
    0   10    9      0.88      0.00
    1   10    9      0.26      0.00
    2   10    9     -0.44      0.00
    3   10    9     -1.79      0.00
    4   10    9     -8.66      0.00
    5   10    9      2.96      0.00
    6   10    9     12.89      0.00
    7   10    9      0.70      0.00
    8   10    9     -0.74      0.00
    9   10    9      2.48      0.00
   10   10    9     -0.49      0.00
   11   10    9      4.84      0.00
   12   10    9     -4.22      0.00
   13   10    9     -2.01      0.00
   14   10    9      6.40      0.00
   15   10    9     -0.19      0.00
   16   10    9     -4.05      0.00
   17   10    9      2.52      0.00
   18   10    9      1.58      0.00
   19   10    9     -2.10      0.00
   20   10    9     -2.87      0.00
   21   10    9     -0.10      0.00
   22   10    9      0.65      0.00
   23   10    9      0.61      0.00
   24   10    9     -2.00      0.00
   25   10    9      0.66      0.00
    1   11    9     -4.16      0.00
    2   11    9    -10.69      0.00
    3   11    9     11.75      0.00
    4   11    9     10.13      0.00
    5   11    9    -15.19      0.00
    6   11    9     -1.82      0.00
    7   11    9      6.42      0.00
    8   11    9     -5.62      0.00
    9   11    9     -1.70      0.00
   10   11    9      3.32      0.00
   11   11    9      5.80      0.00
   12   11    9     -3.12      0.00
   13   11    9     -3.79      0.00
   14   11    9     -3.67      0.00
   15   11    9     -0.43      0.00
   16   11    9      1.13      0.00
   17   11    9      1.74      0.00
   18   11    9      2.99      0.00
   19   11    9     -2.28      0.00
   20   11    9     -2.59      0.00
   21   11    9      3.80      0.00
   22   11    9      2.41      0.00
   23   11    9     -3.17      0.00
   24   11    9      0.05      0.00
   25   11    9      1.63      0.00
    0   12    9     20.26      0.00
    1   12    9     -4.20      0.00
    2   12    9    -12.93      0.00
    3   12    9      1.08      0.00
    4   12    9     -1.46      0.00
    5   12    9      3.90      0.00
    6   12    9      8.79      0.00
    7   12    9     -2.52      0.00
    8   12    9      2.14      0.00
    9   12    9      3.62      0.00
   10   12    9     -3.79      0.00
   11   12    9      2.87      0.00
   12   12    9     -1.51      0.00
   13   12    9      1.74      0.00
   14   12    9      5.57      0.00
   15   12    9     -2.94      0.00
   16   12    9     -4.00      0.00
   17   12    9      4.72      0.00
   18   12    9      0.07      0.00
   19   12    9     -3.11      0.00
   20   12    9      1.66      0.00
   21   12    9      2.14      0.00
   22   12    9     -3.94      0.00
   23   12    9      0.23      0.00
   24   12    9      1.05      0.00
   25   12    9      2.32      0.00
    1   13    9      1.10      0.00
    2   13    9     -1.57      0.00
    3   13    9      5.28      0.00
    4   13    9     -2.23      0.00
    5   13    9     -8.07      0.00
    6   13    9      0.29      0.00
    7   13    9      1.37      0.00
    8   13    9     -2.74      0.00
    9   13    9      1.92      0.00
   10   13    9      1.77      0.00
   11   13    9      2.51      0.00
   12   13    9     -6.19      0.00
   13   13    9      1.43      0.00
   14   13    9     -1.85      0.00
   15   13    9     -3.93      0.00
   16   13    9      2.87      0.00
   17   13    9      3.33      0.00
   18   13    9      0.26      0.00
   19   13    9     -3.07      0.00
   20   13    9     -1.53      0.00
   21   13    9      3.49      0.00
   22   13    9      2.93      0.00
   23   13    9     -2.37      0.00
   24   13    9     -1.14      0.00
    0   14    9     26.72      0.00
    1   14    9     -1.15      0.00
    2   14    9    -20.02      0.00
    3   14    9     -3.42      0.00
    4   14    9      5.21      0.00
    5   14    9      9.08      0.00
    6   14    9      1.97      0.00
    7   14    9     -6.66      0.00
    8   14    9      4.04      0.00
    9   14    9      5.21      0.00
   10   14    9     -4.69      0.00
   11   14    9     -0.30      0.00
   12   14    9      0.26      0.00
   13   14    9      3.47      0.00
   14   14    9      2.89      0.00
   15   14    9     -2.63      0.00
   16   14    9     -1.89      0.00
   17   14    9      4.22      0.00
   18   14    9     -1.30      0.00
   19   14    9     -1.95      0.00
   20   14    9      3.20      0.00
   21   14    9      0.99      0.00
   22   14    9     -5.37      0.00
   23   14    9      2.94      0.00
   24   14    9      2.94      0.00
    1   15    9      5.84      0.00
    2   15    9      3.73      0.00
    3   15    9     -1.32      0.00
    4   15    9    -10.03      0.00
    5   15    9     -3.86      0.00
    6   15    9      4.22      0.00
    7   15    9      0.47      0.00
    8   15    9     -2.47      0.00
    9   15    9      2.78      0.00
   10   15    9      2.90      0.00
   11   15    9      2.68      0.00
   12   15    9     -9.60      0.00
   13   15    9      1.29      0.00
   14   15    9      0.85      0.00
   15   15    9     -1.85      0.00
   16   15    9      4.03      0.00
   17   15    9      2.40      0.00
   18   15    9     -2.31      0.00
   19   15    9     -1.04      0.00
   20   15    9      0.20      0.00
   21   15    9      0.28      0.00
   22   15    9      1.52      0.00
   23   15    9      0.53      0.00
   24   15    9     -0.90      0.00
    0   16    9     20.49      0.00
    1   16    9      2.35      0.00
    2   16    9    -16.01      0.00
    3   16    9     -4.63      0.00
    4   16    9      2.51      0.00
    5   16    9      9.00      0.00
    6   16    9      2.05      0.00
    7   16    9     -7.04      0.00
    8   16    9      0.13      0.00
    9   16    9      3.65      0.00
   10   16    9     -0.72      0.00
   11   16    9     -0.22      0.00
   12   16    9      0.13      0.00
   13   16    9      2.05      0.00
   14   16    9     -0.08      0.00
   15   16    9     -0.83      0.00
   16   16    9     -0.46      0.00
   17   16    9      0.85      0.00
   18   16    9      0.26      0.00
   19   16    9      1.77      0.00
   20   16    9      0.80      0.00
   21   16    9     -1.13      0.00
   22   16    9     -3.20      0.00
   23   16    9      4.09      0.00
    1   17    9      8.15      0.00
    2   17    9      6.81      0.00
    3   17    9     -4.96      0.00
    4   17    9    -13.60      0.00
    5   17    9     -1.61      0.00
    6   17    9      7.16      0.00
    7   17    9     -0.02      0.00
    8   17    9     -1.26      0.00
    9   17    9      2.59      0.00
   10   17    9      1.62      0.00
   11   17    9      2.99      0.00
   12   17    9     -8.20      0.00
   13   17    9      0.61      0.00
   14   17    9      1.86      0.00
   15   17    9      2.36      0.00
   16   17    9      3.88      0.00
   17   17    9     -0.39      0.00
   18   17    9     -3.25      0.00
   19   17    9      1.55      0.00
   20   17    9      1.46      0.00
   21   17    9     -2.10      0.00
   22   17    9     -0.31      0.00
   23   17    9      2.82      0.00
    0   18    9      6.83      0.00
    1   18    9      1.39      0.00
    2   18    9     -4.43      0.00
    3   18    9     -0.57      0.00
    4   18    9     -3.34      0.00
    5   18    9      4.64      0.00
    6   18    9      3.18      0.00
    7   18    9     -4.79      0.00
    8   18    9     -3.40      0.00
    9   18    9     -0.71      0.00
   10   18    9      3.98      0.00
   11   18    9      3.46      0.00
   12   18    9     -1.14      0.00
   13   18    9     -1.83      0.00
   14   18    9     -2.00      0.00
   15   18    9      1.41      0.00
   16   18    9      0.93      0.00
   17   18    9     -2.90      0.00
   18   18    9      1.27      0.00
   19   18    9      5.55      0.00
   20   18    9     -0.96      0.00
   21   18    9     -3.20      0.00
   22   18    9     -0.94      0.00
   23   18    9      2.35      0.00
    1   19    9      7.12      0.00
    2   19    9      9.45      0.00
    3   19    9     -4.93      0.00
    4   19    9    -15.21      0.00
    5   19    9     -0.06      0.00
    6   19    9     10.06      0.00
    7   19    9     -0.22      0.00
    8   19    9     -1.53      0.00
    9   19    9     -0.47      0.00
   10   19    9     -0.99      0.00
   11   19    9      2.75      0.00
   12   19    9     -2.91      0.00
   13   19    9      2.57      0.00
   14   19    9      1.31      0.00
   15   19    9      4.40      0.00
   16   19    9      3.19      0.00
   17   19    9     -2.35      0.00
   18   19    9     -3.91      0.00
   19   19    9      1.40      0.00
   20   19    9      2.39      0.00
   21   19    9      0.42      0.00
   22   19    9     -0.86      0.00
    0   20    9     -3.67      0.00
    1   20    9      1.85      0.00
    2   20    9      5.15      0.00
    3   20    9      0.88      0.00
    4   20    9     -5.30      0.00
    5   20    9      1.14      0.00
    6   20    9      0.67      0.00
    7   20    9     -1.30      0.00
    8   20    9     -0.43      0.00
    9   20    9     -3.38      0.00
   10   20    9      2.21      0.00
   11   20    9      3.88      0.00
   12   20    9     -0.53      0.00
   13   20    9     -3.82      0.00
   14   20    9     -3.28      0.00
   15   20    9      3.28      0.00
   16   20    9      4.09      0.00
   17   20    9     -3.71      0.00
   18   20    9     -0.49      0.00
   19   20    9      4.59      0.00
   20   20    9     -1.27      0.00
   21   20    9     -4.08      0.00
   22   20    9      0.55      0.00
    1   21    9      4.40      0.00
    2   21    9      9.30      0.00
    3   21    9     -2.27      0.00
    4   21    9    -12.54      0.00
    5   21    9     -0.81      0.00
    6   21    9      9.56      0.00
    7   21    9      1.19      0.00
    8   21    9     -2.92      0.00
    9   21    9     -5.47      0.00
   10   21    9     -0.36      0.00
   11   21    9      4.22      0.00
   12   21    9     -0.01      0.00
   13   21    9      2.62      0.00
   14   21    9      0.42      0.00
   15   21    9      4.06      0.00
   16   21    9      2.53      0.00
   17   21    9     -1.21      0.00
   18   21    9     -2.64      0.00
   19   21    9      0.10      0.00
   20   21    9      1.19      0.00
   21   21    9      2.38      0.00
    0   22    9     -6.49      0.00
    1   22    9      5.43      0.00
    2   22    9      8.51      0.00
    3   22    9     -0.99      0.00
    4   22    9     -3.75      0.00
    5   22    9     -1.16      0.00
    6   22    9     -2.08      0.00
    7   22    9      2.51      0.00
    8   22    9      3.35      0.00
    9   22    9     -3.07      0.00
   10   22    9     -2.52      0.00
   11   22    9      0.19      0.00
   12   22    9      1.36      0.00
   13   22    9     -1.53      0.00
   14   22    9     -3.36      0.00
   15   22    9      2.59      0.00
   16   22    9      5.77      0.00
   17   22    9     -1.87      0.00
   18   22    9     -1.89      0.00
   19   22    9      0.26      0.00
   20   22    9     -1.49      0.00
   21   22    9     -2.44      0.00
    1   23    9      1.48      0.00
    2   23    9      5.33      0.00
    3   23    9      1.67      0.00
    4   23    9     -5.03      0.00
    5   23    9     -2.71      0.00
    6   23    9      3.84      0.00
    7   23    9      1.77      0.00
    8   23    9     -1.45      0.00
    9   23    9     -6.75      0.00
   10   23    9      0.27      0.00
   11   23    9      3.91      0.00
   12   23    9      1.78      0.00
   13   23    9      1.46      0.00
   14   23    9     -1.46      0.00
   15   23    9      2.52      0.00
   16   23    9      1.83      0.00
   17   23    9      1.34      0.00
   18   23    9      0.99      0.00
   19   23    9     -0.56      0.00
   20   23    9     -1.24      0.00
    0   24    9     -5.75      0.00
    1   24    9      5.12      0.00
    2   24    9      8.28      0.00
    3   24    9     -1.07      0.00
    4   24    9     -1.26      0.00
    5   24    9     -2.61      0.00
    6   24    9     -3.54      0.00
    7   24    9      4.43      0.00
    8   24    9      3.02      0.00
    9   24    9     -1.58      0.00
   10   24    9     -3.90      0.00
   11   24    9     -2.31      0.00
   12   24    9      1.45      0.00
   13   24    9      1.41      0.00
   14   24    9     -0.44      0.00
   15   24    9      0.21      0.00
   16   24    9      2.46      0.00
   17   24    9     -0.05      0.00
   18   24    9     -1.60      0.00
   19   24    9     -2.13      0.00
    1   25    9     -0.28      0.00
    2   25    9      0.06      0.00
    3   25    9      3.94      0.00
    4   25    9      3.53      0.00
    5   25    9     -2.16      0.00
    6   25    9     -2.73      0.00
    7   25    9      0.37      0.00
    8   25    9      2.45      0.00
    9   25    9     -3.59      0.00
   10   25    9     -2.54      0.00
   11   25    9     -0.32      0.00
   12   25    9      4.45      0.00
   13   25    9      2.89      0.00
   14   25    9     -2.64      0.00
   15   25    9      0.79      0.00
   16   25    9      1.79      0.00
   17   25    9      1.36      0.00
   18   25    9      2.23      0.00
   19   25    9     -0.30      0.00
    0   26    9     -3.22      0.00
    1   26    9      1.23      0.00
    2   26    9      5.98      0.00
    3   26    9      0.49      0.00
    4   26    9      0.47      0.00
    5   26    9     -3.59      0.00
    6   26    9     -3.94      0.00
    7   26    9      5.54      0.00
    8   26    9      1.09      0.00
    9   26    9     -0.57      0.00
   10   26    9     -2.86      0.00
   11   26    9     -2.97      0.00
   12   26    9      0.11      0.00
   13   26    9      2.45      0.00
   14   26    9      2.43      0.00
   15   26    9     -0.77      0.00
   16   26    9     -1.85      0.00
   17   26    9      0.48      0.00
   18   26    9     -0.20      0.00
    1   27    9     -0.91      0.00
    2   27    9     -1.97      0.00
    3   27    9      5.21      0.00
    4   27    9      7.70      0.00
    5   27    9     -1.02      0.00
    6   27    9     -4.76      0.00
    7   27    9     -0.70      0.00
    8   27    9      3.52      0.00
    9   27    9      0.60      0.00
   10   27    9     -3.54      0.00
   11   27    9     -3.84      0.00
   12   27    9      4.11      0.00
   13   27    9      3.80      0.00
   14   27    9     -0.35      0.00
   15   27    9      0.28      0.00
   16   27    9      1.22      0.00
   17   27    9     -0.75      0.00
    0   28    9      0.44      0.00
    1   28    9     -0.70      0.00
    2   28    9      2.53      0.00
    3   28    9      0.90      0.00
    4   28    9      0.40      0.00
    5   28    9     -3.49      0.00
    6   28    9     -1.88      0.00
    7   28    9      5.50      0.00
    8   28    9     -0.61      0.00
    9   28    9      0.37      0.00
   10   28    9     -2.27      0.00
   11   28    9     -3.77      0.00
   12   28    9      0.02      0.00
   13   28    9      3.13      0.00
   14   28    9      1.37      0.00
   15   28    9     -0.83      0.00
   16   28    9     -2.60      0.00
    1   29    9     -1.20      0.00
    2   29    9      1.17      0.00
    3   29    9      6.68      0.00
    4   29    9      4.83      0.00
    5   29    9     -1.09      0.00
    6   29    9     -1.65      0.00
    7   29    9     -0.67      0.00
    8   29    9      1.01      0.00
    9   29    9      3.41      0.00
   10   29    9     -0.52      0.00
   11   29    9     -3.42      0.00
   12   29    9      0.75      0.00
   13   29    9      1.55      0.00
   14   29    9      3.03      0.00
   15   29    9      0.83      0.00
    0   30    9      0.66      0.00
    1   30    9     -0.81      0.00
    2   30    9      1.18      0.00
    3   30    9      0.00      0.00
    4   30    9     -0.22      0.00
    5   30    9     -0.26      0.00
    6   30    9      0.42      0.00
    7   30    9      1.43      0.00
    8   30    9     -1.54      0.00
    9   30    9      1.72      0.00
   10   30    9     -1.61      0.00
   11   30    9     -3.26      0.00
   12   30    9      0.14      0.00
   13   30    9      3.22      0.00
   14   30    9     -0.63      0.00
    1   31    9     -0.74      0.00
    2   31    9      4.64      0.00
    3   31    9      5.40      0.00
    4   31    9      0.48      0.00
    5   31    9      0.77      0.00
    6   31    9      1.01      0.00
    7   31    9     -0.54      0.00
    8   31    9      0.16      0.00
    9   31    9      2.87      0.00
   10   31    9      1.04      0.00
   11   31    9     -0.72      0.00
   12   31    9     -0.61      0.00
   13   31    9     -0.26      0.00
    0   32    9     -2.31      0.00
    1   32    9     -1.14      0.00
    2   32    9      1.82      0.00
    3   32    9     -1.23      0.00
    4   32    9      0.54      0.00
    5   32    9      3.75      0.00
    6   32    9     -0.02      0.00
    7   32    9     -2.42      0.00
    8   32    9     -1.64      0.00
    9   32    9      1.03      0.00
   10   32    9      0.80      0.00
   11   32    9     -0.47      0.00
    1   33    9      0.34      0.00
    2   33    9      3.46      0.00
    3   33    9      1.79      0.00
    4   33    9      0.77      0.00
    5   33    9      3.32      0.00
    6   33    9      0.07      0.00
    7   33    9      0.19      0.00
    8   33    9      1.55      0.00
    9   33    9      0.20      0.00
   10   33    9     -0.36      0.00
    0   34    9     -2.97      0.00
    1   34    9     -2.00      0.00
    2   34    9      1.44      0.00
    3   34    9     -1.40      0.00
    4   34    9      0.96      0.00
    5   34    9      4.16      0.00
    6   34    9     -0.32      0.00
    7   34    9     -1.33      0.00
    1   35    9      1.09      0.00
    2   35    9      0.38      0.00
    3   35    9     -0.28      0.00
    4   35    9      2.43      0.00
    0    0   10    -46.33      0.00
    1    0   10     38.17      0.00
    2    0   10     32.06      0.00
    3    0   10     31.30      0.00
    4    0   10    -40.08      0.00
    5    0   10    -37.90      0.00
    6    0   10     14.56      0.00
    7    0   10     23.68      0.00
    8    0   10    -25.90      0.00
    9    0   10      0.85      0.00
   10    0   10     25.95      0.00
   11    0   10    -20.13      0.00
   12    0   10     -4.32      0.00
   13    0   10     21.05      0.00
   14    0   10     -4.33      0.00
   15    0   10     -6.83      0.00
   16    0   10      0.18      0.00
   17    0   10      1.01      0.00
   18    0   10      5.09      0.00
   19    0   10     -4.47      0.00
   20    0   10     -5.23      0.00
   21    0   10     -0.14      0.00
   22    0   10      1.39      0.00
   23    0   10     -1.09      0.00
   24    0   10     -1.98      0.00
   25    0   10     -1.55      0.00
   26    0   10      4.84      0.00
    1    1   10     -8.39      0.00
    2    1   10     -1.47      0.00
    3    1   10     16.45      0.00
    4    1   10     -1.05      0.00
    5    1   10     -3.32      0.00
    6    1   10      6.97      0.00
    7    1   10     -9.57      0.00
    8    1   10     -3.04      0.00
    9    1   10     12.79      0.00
   10    1   10     -2.58      0.00
   11    1   10     -6.85      0.00
   12    1   10      5.14      0.00
   13    1   10     -1.50      0.00
   14    1   10     -1.33      0.00
   15    1   10      3.46      0.00
   16    1   10     -0.59      0.00
   17    1   10     -2.05      0.00
   18    1   10      0.21      0.00
   19    1   10      0.90      0.00
   20    1   10      0.74      0.00
   21    1   10     -1.30      0.00
   22    1   10     -0.21      0.00
   23    1   10      1.42      0.00
   24    1   10      0.62      0.00
   25    1   10      0.08      0.00
   26    1   10     -1.27      0.00
    0    2   10    -31.90      0.00
    1    2   10     21.92      0.00
    2    2   10     24.55      0.00
    3    2   10     31.29      0.00
    4    2   10    -36.46      0.00
    5    2   10    -29.20      0.00
    6    2   10     10.64      0.00
    7    2   10     16.58      0.00
    8    2   10    -15.59      0.00
    9    2   10      1.02      0.00
   10    2   10     17.53      0.00
   11    2   10    -14.12      0.00
   12    2   10     -1.10      0.00
   13    2   10     14.95      0.00
   14    2   10     -4.98      0.00
   15    2   10     -4.21      0.00
   16    2   10      1.24      0.00
   17    2   10      0.75      0.00
   18    2   10      3.27      0.00
   19    2   10     -4.32      0.00
   20    2   10     -3.19      0.00
   21    2   10      1.20      0.00
   22    2   10      0.35      0.00
   23    2   10     -2.65      0.00
   24    2   10     -0.84      0.00
   25    2   10     -0.22      0.00
   26    2   10      4.00      0.00
    1    3   10    -17.26      0.00
    2    3   10     -0.47      0.00
    3    3   10     33.69      0.00
    4    3   10     -1.90      0.00
    5    3   10     -2.09      0.00
    6    3   10     13.67      0.00
    7    3   10    -26.43      0.00
    8    3   10     -7.44      0.00
    9    3   10     31.28      0.00
   10    3   10     -4.89      0.00
   11    3   10    -16.17      0.00
   12    3   10     13.19      0.00
   13    3   10     -3.57      0.00
   14    3   10     -4.32      0.00
   15    3   10      7.21      0.00
   16    3   10     -0.59      0.00
   17    3   10     -3.71      0.00
   18    3   10     -1.02      0.00
   19    3   10      0.62      0.00
   20    3   10      3.98      0.00
   21    3   10     -1.97      0.00
   22    3   10     -2.29      0.00
   23    3   10      3.02      0.00
   24    3   10      2.36      0.00
   25    3   10      0.14      0.00
   26    3   10     -2.89      0.00
    0    4   10     -6.04      0.00
    1    4   10     -5.34      0.00
    2    4   10      8.17      0.00
    3    4   10     23.53      0.00
    4    4   10    -22.11      0.00
    5    4   10     -5.91      0.00
    6    4   10     -0.41      0.00
    7    4   10      0.50      0.00
    8    4   10      6.39      0.00
    9    4   10     -0.21      0.00
   10    4   10     -1.66      0.00
   11    4   10      0.50      0.00
   12    4   10      6.49      0.00
   13    4   10      1.21      0.00
   14    4   10     -6.09      0.00
   15    4   10      2.10      0.00
   16    4   10      4.66      0.00
   17    4   10     -0.86      0.00
   18    4   10     -2.62      0.00
   19    4   10     -1.68      0.00
   20    4   10      1.18      0.00
   21    4   10      0.56      0.00
   22    4   10      0.03      0.00
   23    4   10     -2.45      0.00
   24    4   10     -0.08      0.00
   25    4   10      0.06      0.00
   26    4   10      2.57      0.00
    1    5   10    -11.56      0.00
    2    5   10      3.81      0.00
    3    5   10     23.13      0.00
    4    5   10     -2.82      0.00
    5    5   10      8.00      0.00
    6    5   10     12.97      0.00
    7    5   10    -31.71      0.00
    8    5   10    -10.73      0.00
    9    5   10     31.50      0.00
   10    5   10     -1.91      0.00
   11    5   10    -14.47      0.00
   12    5   10     14.55      0.00
   13    5   10     -5.38      0.00
   14    5   10     -6.14      0.00
   15    5   10      6.53      0.00
   16    5   10      1.27      0.00
   17    5   10     -2.76      0.00
   18    5   10     -3.10      0.00
   19    5   10     -1.02      0.00
   20    5   10      6.44      0.00
   21    5   10     -0.70      0.00
   22    5   10     -4.82      0.00
   23    5   10      2.95      0.00
   24    5   10      4.42      0.00
   25    5   10     -0.17      0.00
   26    5   10     -2.68      0.00
    0    6   10      7.17      0.00
    1    6   10    -12.73      0.00
    2    6   10     -2.93      0.00
    3    6   10      3.62      0.00
    4    6   10     -6.16      0.00
    5    6   10     19.23      0.00
    6    6   10     -8.47      0.00
    7    6   10    -12.23      0.00
    8    6   10     22.56      0.00
    9    6   10     -4.65      0.00
   10    6   10    -19.36      0.00
   11    6   10     15.24      0.00
   12    6   10     13.92      0.00
   13    6   10    -10.38      0.00
   14    6   10     -6.73      0.00
   15    6   10      7.11      0.00
   16    6   10      7.94      0.00
   17    6   10     -2.68      0.00
   18    6   10     -8.52      0.00
   19    6   10      3.07      0.00
   20    6   10      4.39      0.00
   21    6   10     -3.59      0.00
   22    6   10      1.69      0.00
   23    6   10      1.72      0.00
   24    6   10     -1.81      0.00
   25    6   10     -2.29      0.00
   26    6   10      2.13      0.00
    1    7   10     -0.22      0.00
    2    7   10      6.79      0.00
    3    7   10      3.53      0.00
    4    7   10     -6.82      0.00
    5    7   10     11.64      0.00
    6    7   10     11.37      0.00
    7    7   10    -18.57      0.00
    8    7   10    -10.98      0.00
    9    7   10     14.43      0.00
   10    7   10      2.45      0.00
   11    7   10     -4.51      0.00
   12    7   10      7.61      0.00
   13    7   10     -7.44      0.00
   14    7   10     -2.93      0.00
   15    7   10      4.97      0.00
   16    7   10      2.13      0.00
   17    7   10     -2.43      0.00
   18    7   10     -2.60      0.00
   19    7   10     -0.47      0.00
   20    7   10      3.20      0.00
   21    7   10     -0.57      0.00
   22    7   10     -3.19      0.00
   23    7   10      2.31      0.00
   24    7   10      4.25      0.00
   25    7   10     -0.69      0.00
   26    7   10     -1.06      0.00
    0    8   10      2.84      0.00
    1    8   10     -2.28      0.00
    2    8   10      0.24      0.00
    3    8   10    -14.00      0.00
    4    8   10     -5.29      0.00
    5    8   10     29.45      0.00
    6    8   10     -3.72      0.00
    7    8   10    -13.63      0.00
    8    8   10     22.79      0.00
    9    8   10     -9.28      0.00
   10    8   10    -24.56      0.00
   11    8   10     22.29      0.00
   12    8   10     15.61      0.00
   13    8   10    -14.10      0.00
   14    8   10     -6.32      0.00
   15    8   10      6.90      0.00
   16    8   10      6.90      0.00
   17    8   10     -1.27      0.00
   18    8   10     -7.47      0.00
   19    8   10      4.29      0.00
   20    8   10      3.84      0.00
   21    8   10     -3.95      0.00
   22    8   10      1.90      0.00
   23    8   10      2.60      0.00
   24    8   10     -3.01      0.00
   25    8   10     -1.87      0.00
    1    9   10      5.58      0.00
    2    9   10      8.44      0.00
    3    9   10     -4.94      0.00
    4    9   10     -9.12      0.00
    5    9   10      3.54      0.00
    6    9   10      4.54      0.00
    7    9   10      3.07      0.00
    8    9   10     -4.10      0.00
    9    9   10     -5.52      0.00
   10    9   10      3.80      0.00
   11    9   10      4.08      0.00
   12    9   10     -1.85      0.00
   13    9   10     -6.54      0.00
   14    9   10      4.45      0.00
   15    9   10      3.00      0.00
   16    9   10     -0.76      0.00
   17    9   10     -2.27      0.00
   18    9   10     -0.22      0.00
   19    9   10      0.46      0.00
   20    9   10     -1.90      0.00
   21    9   10      0.09      0.00
   22    9   10      1.17      0.00
   23    9   10      0.32      0.00
   24    9   10      1.17      0.00
   25    9   10     -0.30      0.00
    0   10   10    -12.97      0.00
    1   10   10      5.16      0.00
    2   10   10     11.64      0.00
    3   10   10    -16.90      0.00
    4   10   10    -12.08      0.00
    5   10   10     22.44      0.00
    6   10   10      5.22      0.00
    7   10   10     -6.64      0.00
    8   10   10     11.56      0.00
    9   10   10     -9.70      0.00
   10   10   10    -16.77      0.00
   11   10   10     19.39      0.00
   12   10   10      9.70      0.00
   13   10   10    -11.76      0.00
   14   10   10     -3.68      0.00
   15   10   10      3.50      0.00
   16   10   10      2.69      0.00
   17   10   10      2.98      0.00
   18   10   10     -2.00      0.00
   19   10   10      0.57      0.00
   20   10   10      0.57      0.00
   21   10   10      1.02      0.00
   22   10   10      0.48      0.00
   23   10   10     -1.25      0.00
   24   10   10     -1.96      0.00
   25   10   10      1.20      0.00
    1   11   10      5.58      0.00
    2   11   10      4.68      0.00
    3   11   10     -3.55      0.00
    4   11   10     -3.15      0.00
    5   11   10     -6.05      0.00
    6   11   10     -5.62      0.00
    7   11   10     17.88      0.00
    8   11   10      3.54      0.00
    9   11   10    -16.59      0.00
   10   11   10      3.47      0.00
   11   11   10      7.19      0.00
   12   11   10     -6.76      0.00
   13   11   10     -2.16      0.00
   14   11   10      9.49      0.00
   15   11   10     -0.51      0.00
   16   11   10     -4.69      0.00
   17   11   10     -0.46      0.00
   18   11   10      1.62      0.00
   19   11   10     -0.24      0.00
   20   11   10     -4.16      0.00
   21   11   10      2.99      0.00
   22   11   10      3.06      0.00
   23   11   10     -3.59      0.00
   24   11   10     -1.42      0.00
   25   11   10      1.34      0.00
    0   12   10    -24.73      0.00
    1   12   10      2.60      0.00
    2   12   10     16.93      0.00
    3   12   10     -9.16      0.00
    4   12   10    -11.73      0.00
    5   12   10      8.96      0.00
    6   12   10      8.06      0.00
    7   12   10      1.58      0.00
    8   12   10      1.06      0.00
    9   12   10     -5.83      0.00
   10   12   10     -7.81      0.00
   11   12   10      9.79      0.00
   12   12   10      2.65      0.00
   13   12   10     -6.59      0.00
   14   12   10     -0.30      0.00
   15   12   10      0.19      0.00
   16   12   10      0.14      0.00
   17   12   10      6.35      0.00
   18   12   10      0.34      0.00
   19   12   10     -4.00      0.00
   20   12   10     -1.58      0.00
   21   12   10      5.73      0.00
   22   12   10     -0.70      0.00
   23   12   10     -3.54      0.00
   24   12   10     -0.31      0.00
   25   12   10      1.43      0.00
    1   13   10      5.01      0.00
    2   13   10     -3.65      0.00
    3   13   10     -2.08      0.00
    4   13   10      5.36      0.00
    5   13   10     -9.41      0.00
    6   13   10    -10.07      0.00
    7   13   10     21.09      0.00
    8   13   10      6.70      0.00
    9   13   10    -17.32      0.00
   10   13   10      3.03      0.00
   11   13   10      6.48      0.00
   12   13   10     -7.31      0.00
   13   13   10      2.37      0.00
   14   13   10      9.40      0.00
   15   13   10     -4.50      0.00
   16   13   10     -5.21      0.00
   17   13   10      2.68      0.00
   18   13   10      1.61      0.00
   19   13   10     -0.95      0.00
   20   13   10     -4.32      0.00
   21   13   10      4.43      0.00
   22   13   10      1.97      0.00
   23   13   10     -5.75      0.00
   24   13   10     -2.00      0.00
    0   14   10    -18.41      0.00
    1   14   10     -3.34      0.00
    2   14   10      9.80      0.00
    3   14   10      0.30      0.00
    4   14   10     -4.25      0.00
    5   14   10     -2.14      0.00
    6   14   10      5.78      0.00
    7   14   10      6.07      0.00
    8   14   10     -3.17      0.00
    9   14   10     -0.28      0.00
   10   14   10     -3.78      0.00
   11   14   10     -0.28      0.00
   12   14   10      0.22      0.00
   13   14   10     -0.66      0.00
   14   14   10     -0.47      0.00
   15   14   10     -2.78      0.00
   16   14   10      1.09      0.00
   17   14   10      6.53      0.00
   18   14   10     -0.36      0.00
   19   14   10     -5.29      0.00
   20   14   10     -1.74      0.00
   21   14   10      7.13      0.00
   22   14   10     -1.85      0.00
   23   14   10     -3.18      0.00
   24   14   10      1.68      0.00
    1   15   10      4.85      0.00
    2   15   10     -7.30      0.00
    3   15   10     -2.48      0.00
    4   15   10      7.07      0.00
    5   15   10     -6.75      0.00
    6   15   10     -7.62      0.00
    7   15   10     15.18      0.00
    8   15   10      7.26      0.00
    9   15   10    -11.34      0.00
   10   15   10      1.49      0.00
   11   15   10      3.72      0.00
   12   15   10     -5.28      0.00
   13   15   10      5.11      0.00
   14   15   10      6.27      0.00
   15   15   10     -6.62      0.00
   16   15   10     -3.21      0.00
   17   15   10      4.65      0.00
   18   15   10     -0.61      0.00
   19   15   10     -0.90      0.00
   20   15   10     -1.90      0.00
   21   15   10      2.81      0.00
   22   15   10     -0.84      0.00
   23   15   10     -3.53      0.00
   24   15   10     -1.88      0.00
    0   16   10     -2.88      0.00
    1   16   10     -6.27      0.00
    2   16   10     -0.88      0.00
    3   16   10      5.26      0.00
    4   16   10      4.03      0.00
    5   16   10     -7.06      0.00
    6   16   10      1.86      0.00
    7   16   10      6.30      0.00
    8   16   10     -3.13      0.00
    9   16   10      3.62      0.00
   10   16   10     -1.54      0.00
   11   16   10     -5.43      0.00
   12   16   10      0.32      0.00
   13   16   10      3.10      0.00
   14   16   10     -2.85      0.00
   15   16   10     -4.17      0.00
   16   16   10      3.32      0.00
   17   16   10      3.65      0.00
   18   16   10     -1.55      0.00
   19   16   10     -2.84      0.00
   20   16   10     -1.35      0.00
   21   16   10      5.50      0.00
   22   16   10     -1.71      0.00
   23   16   10     -2.82      0.00
    1   17   10      3.76      0.00
    2   17   10     -5.95      0.00
    3   17   10     -2.26      0.00
    4   17   10      4.49      0.00
    5   17   10     -1.99      0.00
    6   17   10     -3.10      0.00
    7   17   10      5.88      0.00
    8   17   10      4.91      0.00
    9   17   10     -4.23      0.00
   10   17   10      0.32      0.00
   11   17   10      1.13      0.00
   12   17   10     -1.68      0.00
   13   17   10      5.12      0.00
   14   17   10      2.34      0.00
   15   17   10     -5.03      0.00
   16   17   10     -1.65      0.00
   17   17   10      2.79      0.00
   18   17   10     -3.11      0.00
   19   17   10     -0.35      0.00
   20   17   10      1.82      0.00
   21   17   10      1.34      0.00
   22   17   10     -4.00      0.00
   23   17   10     -0.53      0.00
    0   18   10      5.17      0.00
    1   18   10     -3.93      0.00
    2   18   10     -4.34      0.00
    3   18   10      3.48      0.00
    4   18   10      7.02      0.00
    5   18   10     -6.58      0.00
    6   18   10      0.66      0.00
    7   18   10      5.52      0.00
    8   18   10     -2.29      0.00
    9   18   10      4.14      0.00
   10   18   10      0.20      0.00
   11   18   10     -5.68      0.00
   12   18   10     -0.57      0.00
   13   18   10      3.70      0.00
   14   18   10     -2.20      0.00
   15   18   10     -2.09      0.00
   16   18   10      4.15      0.00
   17   18   10     -0.30      0.00
   18   18   10     -3.58      0.00
   19   18   10     -0.61      0.00
   20   18   10     -0.40      0.00
   21   18   10      3.09      0.00
   22   18   10      0.56      0.00
    1   19   10      1.98      0.00
    2   19   10     -4.11      0.00
    3   19   10      0.00      0.00
    4   19   10      1.73      0.00
    5   19   10     -0.28      0.00
    6   19   10      0.09      0.00
    7   19   10     -0.47      0.00
    8   19   10      1.13      0.00
    9   19   10      1.35      0.00
   10   19   10      1.00      0.00
   11   19   10     -0.52      0.00
   12   19   10      0.25      0.00
   13   19   10      1.75      0.00
   14   19   10     -0.51      0.00
   15   19   10     -0.73      0.00
   16   19   10     -0.96      0.00
   17   19   10     -0.59      0.00
   18   19   10     -3.06      0.00
   19   19   10      0.22      0.00
   20   19   10      1.80      0.00
   21   19   10      0.35      0.00
   22   19   10     -4.45      0.00
    0   20   10      4.63      0.00
    1   20   10      0.06      0.00
    2   20   10     -1.66      0.00
    3   20   10     -0.34      0.00
    4   20   10      4.07      0.00
    5   20   10     -4.39      0.00
    6   20   10      3.15      0.00
    7   20   10      3.82      0.00
    8   20   10     -2.74      0.00
    9   20   10      4.00      0.00
   10   20   10      1.54      0.00
   11   20   10     -3.63      0.00
   12   20   10     -1.63      0.00
   13   20   10      2.67      0.00
   14   20   10      0.29      0.00
   15   20   10      0.81      0.00
   16   20   10      2.95      0.00
   17   20   10     -2.69      0.00
   18   20   10     -4.81      0.00
   19   20   10      0.01      0.00
   20   20   10      1.19      0.00
   21   20   10      1.55      0.00
   22   20   10      1.58      0.00
    1   21   10      0.26      0.00
    2   21   10     -0.68      0.00
    3   21   10      3.35      0.00
    4   21   10     -3.73      0.00
    5   21   10     -0.94      0.00
    6   21   10      2.79      0.00
    7   21   10     -3.76      0.00
    8   21   10     -0.92      0.00
    9   21   10      6.01      0.00
   10   21   10      1.37      0.00
   11   21   10     -1.95      0.00
   12   21   10      0.60      0.00
   13   21   10     -2.22      0.00
   14   21   10     -1.71      0.00
   15   21   10      2.39      0.00
   16   21   10     -0.71      0.00
   17   21   10     -1.49      0.00
   18   21   10     -1.64      0.00
   19   21   10     -0.39      0.00
   20   21   10     -0.60      0.00
   21   21   10     -1.31      0.00
    0   22   10      1.62      0.00
    1   22   10      0.91      0.00
    2   22   10      1.22      0.00
    3   22   10     -1.88      0.00
    4   22   10      0.54      0.00
    5   22   10     -1.69      0.00
    6   22   10      3.30      0.00
    7   22   10     -0.41      0.00
    8   22   10     -1.69      0.00
    9   22   10      4.41      0.00
   10   22   10      1.34      0.00
   11   22   10      0.37      0.00
   12   22   10     -0.49      0.00
   13   22   10      0.68      0.00
   14   22   10      1.29      0.00
   15   22   10      1.15      0.00
   16   22   10      0.33      0.00
   17   22   10     -2.95      0.00
   18   22   10     -3.77      0.00
   19   22   10      2.40      0.00
   20   22   10      2.42      0.00
    1   23   10     -0.94      0.00
    2   23   10      2.78      0.00
    3   23   10      5.55      0.00
    4   23   10     -9.05      0.00
    5   23   10     -0.07      0.00
    6   23   10      4.97      0.00
    7   23   10     -5.45      0.00
    8   23   10     -1.85      0.00
    9   23   10      7.24      0.00
   10   23   10      0.82      0.00
   11   23   10     -1.47      0.00
   12   23   10      1.46      0.00
   13   23   10     -3.23      0.00
   14   23   10     -2.03      0.00
   15   23   10      2.42      0.00
   16   23   10      0.21      0.00
   17   23   10     -1.73      0.00
   18   23   10     -2.75      0.00
   19   23   10     -1.27      0.00
   20   23   10     -0.57      0.00
    0   24   10     -0.96      0.00
    1   24   10     -0.31      0.00
    2   24   10      2.39      0.00
    3   24   10     -2.81      0.00
    4   24   10     -1.44      0.00
    5   24   10      1.52      0.00
    6   24   10     -0.16      0.00
    7   24   10     -3.40      0.00
    8   24   10      2.18      0.00
    9   24   10      2.43      0.00
   10   24   10     -0.88      0.00
   11   24   10      3.98      0.00
   12   24   10      1.34      0.00
   13   24   10     -0.86      0.00
   14   24   10      1.83      0.00
   15   24   10      0.54      0.00
   16   24   10     -2.10      0.00
   17   24   10     -2.40      0.00
   18   24   10     -2.30      0.00
   19   24   10      4.97      0.00
    1   25   10     -1.43      0.00
    2   25   10      3.12      0.00
    3   25   10      6.69      0.00
    4   25   10     -8.78      0.00
    5   25   10     -0.19      0.00
    6   25   10      3.62      0.00
    7   25   10     -3.42      0.00
    8   25   10     -1.15      0.00
    9   25   10      4.20      0.00
   10   25   10      0.00      0.00
   11   25   10      1.31      0.00
   12   25   10      2.44      0.00
   13   25   10     -2.37      0.00
   14   25   10     -2.20      0.00
   15   25   10      1.18      0.00
   16   25   10      2.30      0.00
   17   25   10     -2.96      0.00
   18   25   10     -5.33      0.00
    0   26   10     -2.14      0.00
    1   26   10     -1.84      0.00
    2   26   10      2.27      0.00
    3   26   10     -3.22      0.00
    4   26   10     -3.00      0.00
    5   26   10      3.69      0.00
    6   26   10     -2.37      0.00
    7   26   10     -3.17      0.00
    8   26   10      4.15      0.00
    9   26   10     -1.57      0.00
   10   26   10     -1.13      0.00
   11   26   10      4.03      0.00
   12   26   10      0.50      0.00
   13   26   10     -0.16      0.00
   14   26   10      2.70      0.00
   15   26   10      0.63      0.00
   16   26   10     -2.65      0.00
   17   26   10     -1.58      0.00
   18   26   10     -1.53      0.00
    1   27   10     -0.83      0.00
    2   27   10      2.57      0.00
    3   27   10      5.97      0.00
    4   27   10     -5.67      0.00
    5   27   10     -2.29      0.00
    6   27   10     -0.73      0.00
    7   27   10      1.00      0.00
    8   27   10      2.75      0.00
    9   27   10      1.58      0.00
   10   27   10     -2.26      0.00
   11   27   10      2.61      0.00
   12   27   10      3.58      0.00
   13   27   10     -1.67      0.00
   14   27   10     -2.30      0.00
   15   27   10      0.14      0.00
   16   27   10      2.97      0.00
   17   27   10     -2.33      0.00
    0   28   10     -3.41      0.00
    1   28   10     -3.31      0.00
    2   28   10      1.97      0.00
    3   28   10     -1.26      0.00
    4   28   10     -2.92      0.00
    5   28   10      3.50      0.00
    6   28   10     -4.01      0.00
    7   28   10     -2.49      0.00
    8   28   10      3.68      0.00
    9   28   10     -4.53      0.00
   10   28   10      1.27      0.00
   11   28   10      2.91      0.00
   12   28   10     -1.87      0.00
   13   28   10      0.93      0.00
   14   28   10      2.80      0.00
   15   28   10      0.19      0.00
   16   28   10     -2.13      0.00
    1   29   10      0.74      0.00
    2   29   10      2.15      0.00
    3   29   10      1.36      0.00
    4   29   10     -2.88      0.00
    5   29   10     -1.61      0.00
    6   29   10     -3.70      0.00
    7   29   10      3.28      0.00
    8   29   10      5.10      0.00
    9   29   10      0.99      0.00
   10   29   10     -3.22      0.00
   11   29   10      0.80      0.00
   12   29   10      3.72      0.00
   13   29   10     -0.07      0.00
   14   29   10     -1.48      0.00
   15   29   10     -0.68      0.00
    0   30   10     -5.68      0.00
    1   30   10     -1.98      0.00
    2   30   10      1.87      0.00
    3   30   10      1.00      0.00
    4   30   10     -0.42      0.00
    5   30   10      0.55      0.00
    6   30   10     -7.16      0.00
    7   30   10     -0.75      0.00
    8   30   10      3.77      0.00
    9   30   10     -5.75      0.00
   10   30   10      2.23      0.00
   11   30   10      2.67      0.00
   12   30   10     -2.20      0.00
   13   30   10      0.36      0.00
   14   30   10      1.73      0.00
    1   31   10      1.14      0.00
    2   31   10      0.05      0.00
    3   31   10     -2.55      0.00
    4   31   10     -0.33      0.00
    5   31   10      0.34      0.00
    6   31   10     -1.76      0.00
    7   31   10      3.04      0.00
    8   31   10      0.28      0.00
    9   31   10      0.72      0.00
   10   31   10      0.74      0.00
   11   31   10     -1.30      0.00
   12   31   10      1.63      0.00
   13   31   10      1.58      0.00
    0   32   10     -6.55      0.00
    1   32   10      0.67      0.00
    2   32   10      1.00      0.00
    3   32   10      1.55      0.00
    4   32   10      1.33      0.00
    5   32   10     -2.66      0.00
    6   32   10     -7.82      0.00
    7   32   10      1.54      0.00
    8   32   10      3.51      0.00
    9   32   10     -4.44      0.00
   10   32   10      0.41      0.00
   11   32   10      1.22      0.00
    1   33   10     -0.38      0.00
    2   33   10     -2.00      0.00
    3   33   10     -1.52      0.00
    4   33   10      0.18      0.00
    5   33   10     -0.65      0.00
    6   33   10      3.00      0.00
    7   33   10      2.21      0.00
    8   33   10     -5.69      0.00
    9   33   10      0.70      0.00
    0   34   10     -4.68      0.00
    1   34   10      0.14      0.00
    2   34   10     -0.54      0.00
    3   34   10      1.48      0.00
    4   34   10      0.37      0.00
    5   34   10     -2.71      0.00
    6   34   10     -4.73      0.00
    7   34   10      0.80      0.00
    1   35   10     -1.45      0.00
    2   35   10     -2.05      0.00
    3   35   10      0.31      0.00
    4   35   10     -0.71      0.00
    1    1   11    -20.93      0.00
    2    1   11    -15.39      0.00
    3    1   11     90.35      0.00
    4    1   11    -16.35      0.00
    5    1   11    -54.23      0.00
    6    1   11      1.19      0.00
    7    1   11     11.79      0.00
    8    1   11     15.04      0.00
    9    1   11     -2.14      0.00
   10    1   11    -11.68      0.00
   11    1   11      8.22      0.00
   12    1   11      4.84      0.00
   13    1   11     -9.21      0.00
   14    1   11      2.50      0.00
   15    1   11     -3.17      0.00
   16    1   11     -3.81      0.00
   17    1   11      7.47      0.00
   18    1   11      0.31      0.00
   19    1   11    -11.01      0.00
   20    1   11     -1.03      0.00
   21    1   11      7.23      0.00
   22    1   11      4.63      0.00
   23    1   11     -1.27      0.00
   24    1   11     -0.46      0.00
   25    1   11      0.07      0.00
   26    1   11     -2.42      0.00
    0    2   11    -18.60      0.00
    1    2   11    -34.54      0.00
    2    2   11     24.43      0.00
    3    2   11      0.69      0.00
    4    2   11     -8.33      0.00
    5    2   11     21.99      0.00
    6    2   11     -2.59      0.00
    7    2   11    -21.56      0.00
    8    2   11      3.67      0.00
    9    2   11      8.85      0.00
   10    2   11      6.34      0.00
   11    2   11     -5.61      0.00
   12    2   11     -9.53      0.00
   13    2   11      8.96      0.00
   14    2   11      5.08      0.00
   15    2   11    -11.88      0.00
   16    2   11      0.58      0.00
   17    2   11      8.43      0.00
   18    2   11      0.51      0.00
   19    2   11     -1.74      0.00
   20    2   11      0.90      0.00
   21    2   11      0.86      0.00
   22    2   11     -1.72      0.00
   23    2   11      1.94      0.00
   24    2   11      5.41      0.00
   25    2   11     -1.69      0.00
   26    2   11     -4.59      0.00
    1    3   11     -3.08      0.00
    2    3   11    -17.80      0.00
    3    3   11     49.65      0.00
    4    3   11     -4.68      0.00
    5    3   11    -30.16      0.00
    6    3   11     -8.21      0.00
    7    3   11      6.79      0.00
    8    3   11     12.51      0.00
    9    3   11     -0.93      0.00
   10    3   11     -5.03      0.00
   11    3   11      3.11      0.00
   12    3   11      2.03      0.00
   13    3   11     -3.68      0.00
   14    3   11      0.69      0.00
   15    3   11     -3.38      0.00
   16    3   11     -2.36      0.00
   17    3   11      2.68      0.00
   18    3   11      0.24      0.00
   19    3   11     -6.29      0.00
   20    3   11      0.03      0.00
   21    3   11      4.54      0.00
   22    3   11      2.58      0.00
   23    3   11      0.05      0.00
   24    3   11     -0.53      0.00
   25    3   11     -0.85      0.00
   26    3   11     -0.52      0.00
    0    4   11    -19.88      0.00
    1    4   11    -52.14      0.00
    2    4   11     28.07      0.00
    3    4   11      8.64      0.00
    4    4   11     -6.69      0.00
    5    4   11     23.59      0.00
    6    4   11     -3.42      0.00
    7    4   11    -26.83      0.00
    8    4   11      1.66      0.00
    9    4   11      7.99      0.00
   10    4   11      8.21      0.00
   11    4   11     -3.12      0.00
   12    4   11     -9.08      0.00
   13    4   11      8.67      0.00
   14    4   11      4.03      0.00
   15    4   11    -13.70      0.00
   16    4   11      2.73      0.00
   17    4   11      9.52      0.00
   18    4   11     -1.21      0.00
   19    4   11     -1.08      0.00
   20    4   11      2.47      0.00
   21    4   11      1.02      0.00
   22    4   11     -0.90      0.00
   23    4   11      2.51      0.00
   24    4   11      5.26      0.00
   25    4   11     -1.14      0.00
   26    4   11     -4.15      0.00
    1    5   11     13.99      0.00
    2    5   11    -22.90      0.00
    3    5   11      4.51      0.00
    4    5   11      8.45      0.00
    5    5   11     -2.37      0.00
    6    5   11    -13.21      0.00
    7    5   11      2.72      0.00
    8    5   11      6.46      0.00
    9    5   11     -2.14      0.00
   10    5   11      1.30      0.00
   11    5   11     -2.19      0.00
   12    5   11      0.80      0.00
   13    5   11      3.12      0.00
   14    5   11     -2.98      0.00
   15    5   11     -3.52      0.00
   16    5   11      0.37      0.00
   17    5   11     -1.52      0.00
   18    5   11      2.07      0.00
   19    5   11     -2.90      0.00
   20    5   11     -2.77      0.00
   21    5   11      3.15      0.00
   22    5   11      2.14      0.00
   23    5   11      0.06      0.00
   24    5   11     -0.07      0.00
   25    5   11     -0.73      0.00
   26    5   11      0.35      0.00
    0    6   11     -5.79      0.00
    1    6   11    -45.28      0.00
    2    6   11     16.13      0.00
    3    6   11     15.49      0.00
    4    6   11     -4.27      0.00
    5    6   11      9.00      0.00
    6    6   11     -0.42      0.00
    7    6   11    -15.99      0.00
    8    6   11     -2.98      0.00
    9    6   11      0.51      0.00
   10    6   11      5.41      0.00
   11    6   11      2.19      0.00
   12    6   11     -1.06      0.00
   13    6   11      2.30      0.00
   14    6   11     -1.62      0.00
   15    6   11     -7.89      0.00
   16    6   11      3.90      0.00
   17    6   11      5.81      0.00
   18    6   11     -2.38      0.00
   19    6   11      0.68      0.00
   20    6   11      5.21      0.00
   21    6   11     -0.22      0.00
   22    6   11     -1.82      0.00
   23    6   11      3.43      0.00
   24    6   11      3.90      0.00
   25    6   11     -0.85      0.00
   26    6   11     -2.72      0.00
    1    7   11     18.81      0.00
    2    7   11    -20.28      0.00
    3    7   11    -18.44      0.00
    4    7   11     11.74      0.00
    5    7   11     12.10      0.00
    6    7   11    -10.42      0.00
    7    7   11      3.03      0.00
    8    7   11      1.98      0.00
    9    7   11     -5.47      0.00
   10    7   11      1.08      0.00
   11    7   11     -4.50      0.00
   12    7   11      4.77      0.00
   13    7   11      7.43      0.00
   14    7   11     -7.00      0.00
   15    7   11     -3.62      0.00
   16    7   11      3.34      0.00
   17    7   11     -2.81      0.00
   18    7   11      1.98      0.00
   19    7   11     -1.06      0.00
   20    7   11     -4.82      0.00
   21    7   11      1.87      0.00
   22    7   11      2.57      0.00
   23    7   11     -0.59      0.00
   24    7   11      0.19      0.00
   25    7   11      1.00      0.00
   26    7   11      0.01      0.00
    0    8   11      4.89      0.00
    1    8   11    -21.95      0.00
    2    8   11      4.70      0.00
    3    8   11     13.68      0.00
    4    8   11     -3.88      0.00
    5    8   11     -5.80      0.00
    6    8   11      0.63      0.00
    7    8   11     -2.81      0.00
    8    8   11     -4.31      0.00
    9    8   11     -2.93      0.00
   10    8   11      1.48      0.00
   11    8   11      1.70      0.00
   12    8   11      5.28      0.00
   13    8   11     -2.98      0.00
   14    8   11     -5.50      0.00
   15    8   11     -0.69      0.00
   16    8   11      2.51      0.00
   17    8   11      1.32      0.00
   18    8   11     -0.73      0.00
   19    8   11      1.86      0.00
   20    8   11      5.18      0.00
   21    8   11     -1.62      0.00
   22    8   11     -2.62      0.00
   23    8   11      4.34      0.00
   24    8   11      3.47      0.00
   25    8   11     -2.55      0.00
    1    9   11     14.03      0.00
    2    9   11     -9.14      0.00
    3    9   11    -20.23      0.00
    4    9   11      7.22      0.00
    5    9   11     14.44      0.00
    6    9   11     -4.69      0.00
    7    9   11      2.48      0.00
    8    9   11     -0.44      0.00
    9    9   11     -5.96      0.00
   10    9   11     -1.19      0.00
   11    9   11     -3.76      0.00
   12    9   11      9.31      0.00
   13    9   11      6.95      0.00
   14    9   11     -7.45      0.00
   15    9   11     -2.64      0.00
   16    9   11      3.79      0.00
   17    9   11     -3.08      0.00
   18    9   11     -0.92      0.00
   19    9   11      1.82      0.00
   20    9   11     -2.21      0.00
   21    9   11     -1.38      0.00
   22    9   11      1.39      0.00
   23    9   11      0.39      0.00
   24    9   11     -0.13      0.00
   25    9   11      2.20      0.00
    0   10   11      3.35      0.00
    1   10   11      2.11      0.00
    2   10   11      0.68      0.00
    3   10   11      4.88      0.00
    4   10   11     -2.81      0.00
    5   10   11    -10.07      0.00
    6   10   11     -0.46      0.00
    7   10   11      2.13      0.00
    8   10   11     -3.23      0.00
    9   10   11     -0.83      0.00
   10   10   11     -1.82      0.00
   11   10   11     -2.26      0.00
   12   10   11      7.05      0.00
   13   10   11     -5.44      0.00
   14   10   11     -4.96      0.00
   15   10   11      4.72      0.00
   16   10   11      0.12      0.00
   17   10   11     -2.70      0.00
   18   10   11      1.68      0.00
   19   10   11      1.83      0.00
   20   10   11      1.04      0.00
   21   10   11     -0.76      0.00
   22   10   11      0.91      0.00
   23   10   11      2.17      0.00
   24   10   11      0.83      0.00
   25   10   11     -2.98      0.00
    1   11   11      5.61      0.00
    2   11   11     -1.47      0.00
    3   11   11    -11.32      0.00
    4   11   11      4.38      0.00
    5   11   11     10.50      0.00
    6   11   11      0.13      0.00
    7   11   11      0.05      0.00
    8   11   11     -2.88      0.00
    9   11   11     -3.60      0.00
   10   11   11      0.34      0.00
   11   11   11     -1.72      0.00
   12   11   11      7.80      0.00
   13   11   11      2.69      0.00
   14   11   11     -2.61      0.00
   15   11   11     -0.30      0.00
   16   11   11      0.81      0.00
   17   11   11     -2.70      0.00
   18   11   11     -1.23      0.00
   19   11   11      3.18      0.00
   20   11   11     -1.24      0.00
   21   11   11     -3.26      0.00
   22   11   11      1.17      0.00
   23   11   11      1.65      0.00
   24   11   11     -0.77      0.00
   25   11   11      2.04      0.00
    0   12   11     -3.46      0.00
    1   12   11     16.27      0.00
    2   12   11      4.35      0.00
    3   12   11     -4.95      0.00
    4   12   11     -6.84      0.00
    5   12   11     -5.09      0.00
    6   12   11      4.02      0.00
    7   12   11     -0.05      0.00
    8   12   11     -4.19      0.00
    9   12   11      2.02      0.00
   10   12   11     -2.99      0.00
   11   12   11     -4.38      0.00
   12   12   11      6.09      0.00
   13   12   11     -5.63      0.00
   14   12   11     -2.72      0.00
   15   12   11      6.18      0.00
   16   12   11     -1.80      0.00
   17   12   11     -4.10      0.00
   18   12   11      3.27      0.00
   19   12   11      0.49      0.00
   20   12   11     -1.97      0.00
   21   12   11      1.62      0.00
   22   12   11      3.21      0.00
   23   12   11     -2.32      0.00
   24   12   11     -1.12      0.00
   25   12   11     -0.62      0.00
    1   13   11     -2.16      0.00
    2   13   11      1.27      0.00
    3   13   11     -0.28      0.00
    4   13   11      4.96      0.00
    5   13   11      2.93      0.00
    6   13   11     -0.13      0.00
    7   13   11      0.39      0.00
    8   13   11     -1.88      0.00
    9   13   11     -3.09      0.00
   10   13   11      1.68      0.00
   11   13   11      0.76      0.00
   12   13   11      4.48      0.00
   13   13   11     -2.09      0.00
   14   13   11      2.05      0.00
   15   13   11      0.90      0.00
   16   13   11     -2.63      0.00
   17   13   11     -0.42      0.00
   18   13   11      1.13      0.00
   19   13   11      1.04      0.00
   20   13   11     -2.71      0.00
   21   13   11     -2.02      0.00
   22   13   11      2.46      0.00
   23   13   11      1.43      0.00
   24   13   11     -1.28      0.00
    0   14   11     -9.11      0.00
    1   14   11     18.11      0.00
    2   14   11     10.70      0.00
    3   14   11     -8.57      0.00
    4   14   11    -12.39      0.00
    5   14   11     -1.26      0.00
    6   14   11      9.63      0.00
    7   14   11     -1.58      0.00
    8   14   11     -5.68      0.00
    9   14   11      2.89      0.00
   10   14   11     -1.66      0.00
   11   14   11     -4.00      0.00
   12   14   11      3.67      0.00
   13   14   11     -4.02      0.00
   14   14   11     -0.86      0.00
   15   14   11      4.03      0.00
   16   14   11     -2.60      0.00
   17   14   11     -2.80      0.00
   18   14   11      3.27      0.00
   19   14   11     -0.26      0.00
   20   14   11     -1.08      0.00
   21   14   11      2.25      0.00
   22   14   11      0.72      0.00
   23   14   11     -5.06      0.00
   24   14   11      1.08      0.00
    1   15   11     -7.10      0.00
    2   15   11      3.34      0.00
    3   15   11      7.16      0.00
    4   15   11      6.11      0.00
    5   15   11     -3.23      0.00
    6   15   11     -4.23      0.00
    7   15   11      1.79      0.00
    8   15   11      0.92      0.00
    9   15   11     -4.44      0.00
   10   15   11      0.33      0.00
   11   15   11      3.48      0.00
   12   15   11      5.16      0.00
   13   15   11     -5.22      0.00
   14   15   11      1.55      0.00
   15   15   11     -1.04      0.00
   16   15   11     -3.41      0.00
   17   15   11      2.80      0.00
   18   15   11      1.62      0.00
   19   15   11     -2.03      0.00
   20   15   11     -0.89      0.00
   21   15   11      0.22      0.00
   22   15   11      1.12      0.00
   23   15   11      0.33      0.00
   24   15   11     -0.34      0.00
    0   16   11     -8.76      0.00
    1   16   11     11.31      0.00
    2   16   11      9.69      0.00
    3   16   11     -5.11      0.00
    4   16   11     -8.59      0.00
    5   16   11     -2.73      0.00
    6   16   11      8.22      0.00
    7   16   11      1.70      0.00
    8   16   11     -3.98      0.00
    9   16   11     -0.33      0.00
   10   16   11     -2.41      0.00
   11   16   11     -1.04      0.00
   12   16   11      3.12      0.00
   13   16   11     -1.80      0.00
   14   16   11      0.13      0.00
   15   16   11      1.24      0.00
   16   16   11     -1.67      0.00
   17   16   11     -0.95      0.00
   18   16   11      0.09      0.00
   19   16   11     -0.35      0.00
   20   16   11      1.93      0.00
   21   16   11      1.53      0.00
   22   16   11     -1.32      0.00
   23   16   11     -4.77      0.00
    1   17   11     -9.18      0.00
    2   17   11      3.65      0.00
    3   17   11     10.39      0.00
    4   17   11      6.06      0.00
    5   17   11     -6.59      0.00
    6   17   11     -6.23      0.00
    7   17   11      2.91      0.00
    8   17   11      1.32      0.00
    9   17   11     -4.19      0.00
   10   17   11     -0.38      0.00
   11   17   11      3.31      0.00
   12   17   11      5.02      0.00
   13   17   11     -5.52      0.00
   14   17   11     -0.49      0.00
   15   17   11     -4.18      0.00
   16   17   11     -1.21      0.00
   17   17   11      4.88      0.00
   18   17   11     -0.11      0.00
   19   17   11     -4.23      0.00
   20   17   11      1.58      0.00
   21   17   11      2.03      0.00
   22   17   11     -1.00      0.00
   23   17   11     -0.97      0.00
    0   18   11     -2.93      0.00
    1   18   11      2.21      0.00
    2   18   11      1.33      0.00
    3   18   11      0.20      0.00
    4   18   11      0.60      0.00
    5   18   11     -4.47      0.00
    6   18   11      3.21      0.00
    7   18   11      4.52      0.00
    8   18   11     -0.75      0.00
    9   18   11     -3.35      0.00
   10   18   11     -5.29      0.00
   11   18   11      1.77      0.00
   12   18   11      5.03      0.00
   13   18   11      0.41      0.00
   14   18   11     -0.85      0.00
   15   18   11     -1.02      0.00
   16   18   11      0.40      0.00
   17   18   11      1.33      0.00
   18   18   11     -3.46      0.00
   19   18   11     -1.54      0.00
   20   18   11      4.39      0.00
   21   18   11      1.86      0.00
   22   18   11     -1.37      0.00
    1   19   11     -9.08      0.00
    2   19   11      1.96      0.00
    3   19   11     11.04      0.00
    4   19   11      4.54      0.00
    5   19   11     -8.91      0.00
    6   19   11     -5.87      0.00
    7   19   11      5.37      0.00
    8   19   11      2.65      0.00
    9   19   11     -2.07      0.00
   10   19   11     -1.35      0.00
   11   19   11     -0.09      0.00
   12   19   11      1.49      0.00
   13   19   11     -4.30      0.00
   14   19   11     -0.09      0.00
   15   19   11     -5.00      0.00
   16   19   11      1.06      0.00
   17   19   11      4.44      0.00
   18   19   11     -1.31      0.00
   19   19   11     -4.65      0.00
   20   19   11      0.46      0.00
   21   19   11      1.96      0.00
   22   19   11      0.33      0.00
    0   20   11     -1.41      0.00
    1   20   11     -4.61      0.00
    2   20   11     -3.15      0.00
    3   20   11      4.13      0.00
    4   20   11      4.88      0.00
    5   20   11     -3.69      0.00
    6   20   11     -0.87      0.00
    7   20   11      1.78      0.00
    8   20   11      1.07      0.00
    9   20   11     -0.40      0.00
   10   20   11     -3.60      0.00
   11   20   11      1.15      0.00
   12   20   11      3.37      0.00
   13   20   11      2.17      0.00
   14   20   11     -1.73      0.00
   15   20   11     -3.35      0.00
   16   20   11      1.28      0.00
   17   20   11      3.70      0.00
   18   20   11     -2.76      0.00
   19   20   11     -1.31      0.00
   20   20   11      3.91      0.00
   21   20   11      1.36      0.00
    1   21   11     -7.33      0.00
    2   21   11     -0.79      0.00
    3   21   11      8.86      0.00
    4   21   11      4.10      0.00
    5   21   11     -7.87      0.00
    6   21   11     -6.02      0.00
    7   21   11      6.48      0.00
    8   21   11      5.52      0.00
    9   21   11     -0.36      0.00
   10   21   11     -3.31      0.00
   11   21   11     -2.07      0.00
   12   21   11     -0.86      0.00
   13   21   11     -2.85      0.00
   14   21   11      0.79      0.00
   15   21   11     -3.72      0.00
   16   21   11      0.44      0.00
   17   21   11      0.71      0.00
   18   21   11     -0.73      0.00
   19   21   11     -1.82      0.00
   20   21   11     -0.69      0.00
   21   21   11      0.35      0.00
    0   22   11     -4.92      0.00
    1   22   11     -7.43      0.00
    2   22   11     -2.10      0.00
    3   22   11      5.61      0.00
    4   22   11      4.01      0.00
    5   22   11     -1.81      0.00
    6   22   11     -3.09      0.00
    7   22   11     -2.15      0.00
    8   22   11      1.11      0.00
    9   22   11      3.64      0.00
   10   22   11      2.42      0.00
   11   22   11     -0.88      0.00
   12   22   11     -2.43      0.00
   13   22   11      2.33      0.00
   14   22   11      0.24      0.00
   15   22   11     -3.86      0.00
   16   22   11     -0.04      0.00
   17   22   11      3.93      0.00
   18   22   11      0.18      0.00
   19   22   11      1.14      0.00
   20   22   11      1.44      0.00
    1   23   11     -4.60      0.00
    2   23   11     -3.20      0.00
    3   23   11      4.16      0.00
    4   23   11      3.87      0.00
    5   23   11     -3.13      0.00
    6   23   11     -4.25      0.00
    7   23   11      3.63      0.00
    8   23   11      4.49      0.00
    9   23   11      1.64      0.00
   10   23   11     -2.23      0.00
   11   23   11     -2.62      0.00
   12   23   11     -2.33      0.00
   13   23   11      0.07      0.00
   14   23   11      1.04      0.00
   15   23   11     -3.69      0.00
   16   23   11     -1.70      0.00
   17   23   11     -2.95      0.00
   18   23   11      0.24      0.00
   19   23   11      1.97      0.00
   20   23   11      0.46      0.00
    0   24   11     -4.78      0.00
    1   24   11     -6.00      0.00
    2   24   11     -2.38      0.00
    3   24   11      4.02      0.00
    4   24   11      2.60      0.00
    5   24   11      0.75      0.00
    6   24   11     -3.20      0.00
    7   24   11     -3.64      0.00
    8   24   11      1.04      0.00
    9   24   11      3.51      0.00
   10   24   11      5.62      0.00
   11   24   11     -1.52      0.00
   12   24   11     -4.92      0.00
   13   24   11      0.50      0.00
   14   24   11      1.75      0.00
   15   24   11     -0.74      0.00
   16   24   11     -0.95      0.00
   17   24   11      1.81      0.00
   18   24   11      0.92      0.00
   19   24   11      1.52      0.00
    1   25   11     -1.85      0.00
    2   25   11     -3.28      0.00
    3   25   11     -1.27      0.00
    4   25   11      0.50      0.00
    5   25   11      1.76      0.00
    6   25   11      1.00      0.00
    7   25   11     -1.08      0.00
    8   25   11     -0.19      0.00
    9   25   11      4.60      0.00
   10   25   11      1.43      0.00
   11   25   11     -3.39      0.00
   12   25   11     -4.83      0.00
   13   25   11      2.01      0.00
   14   25   11      1.41      0.00
   15   25   11     -4.49      0.00
   16   25   11     -2.16      0.00
   17   25   11     -1.81      0.00
   18   25   11     -0.21      0.00
    0   26   11     -2.04      0.00
    1   26   11     -1.32      0.00
    2   26   11     -3.25      0.00
    3   26   11      0.72      0.00
    4   26   11      1.68      0.00
    5   26   11      3.38      0.00
    6   26   11     -3.44      0.00
    7   26   11     -4.41      0.00
    8   26   11      3.04      0.00
    9   26   11      1.74      0.00
   10   26   11      4.49      0.00
   11   26   11     -0.73      0.00
   12   26   11     -3.08      0.00
   13   26   11     -1.62      0.00
   14   26   11      0.62      0.00
   15   26   11      2.31      0.00
   16   26   11      0.00      0.00
   17   26   11     -0.55      0.00
   18   26   11     -0.08      0.00
    1   27   11     -0.32      0.00
    2   27   11     -3.30      0.00
    3   27   11     -5.04      0.00
    4   27   11     -1.55      0.00
    5   27   11      4.06      0.00
    6   27   11      3.76      0.00
    7   27   11     -3.32      0.00
    8   27   11     -3.37      0.00
    9   27   11      3.99      0.00
   10   27   11      3.33      0.00
   11   27   11     -1.49      0.00
   12   27   11     -5.31      0.00
   13   27   11     -0.24      0.00
   14   27   11      0.59      0.00
   15   27   11     -2.82      0.00
   16   27   11     -0.82      0.00
   17   27   11      1.08      0.00
    0   28   11     -0.40      0.00
    1   28   11      2.96      0.00
    2   28   11     -2.48      0.00
    3   28   11     -1.31      0.00
    4   28   11      0.11      0.00
    5   28   11      3.07      0.00
    6   28   11     -2.80      0.00
    7   28   11     -3.31      0.00
    8   28   11      4.01      0.00
    9   28   11      0.32      0.00
   10   28   11      3.62      0.00
   11   28   11      0.11      0.00
   12   28   11     -2.42      0.00
   13   28   11     -1.81      0.00
   14   28   11      0.77      0.00
   15   28   11      1.77      0.00
   16   28   11      0.34      0.00
    1   29   11     -1.15      0.00
    2   29   11     -4.84      0.00
    3   29   11     -3.73      0.00
    4   29   11      0.49      0.00
    5   29   11      1.76      0.00
    6   29   11      1.84      0.00
    7   29   11     -2.11      0.00
    8   29   11     -3.87      0.00
    9   29   11      0.07      0.00
   10   29   11      2.76      0.00
   11   29   11      1.51      0.00
   12   29   11     -2.77      0.00
   13   29   11     -2.79      0.00
   14   29   11     -1.47      0.00
   15   29   11      0.13      0.00
    0   30   11      2.29      0.00
    1   30   11      2.44      0.00
    2   30   11     -2.61      0.00
    3   30   11     -0.81      0.00
    4   30   11     -2.19      0.00
    5   30   11      0.60      0.00
    6   30   11      1.70      0.00
    7   30   11     -0.27      0.00
    8   30   11      0.76      0.00
    9   30   11     -1.22      0.00
   10   30   11      3.55      0.00
   11   30   11      0.80      0.00
   12   30   11     -2.72      0.00
   13   30   11     -1.24      0.00
   14   30   11      2.82      0.00
    1   31   11     -3.07      0.00
    2   31   11     -4.55      0.00
    3   31   11      1.25      0.00
    4   31   11      0.45      0.00
    5   31   11     -2.80      0.00
    6   31   11      0.98      0.00
    7   31   11     -1.32      0.00
    8   31   11     -3.14      0.00
    9   31   11     -0.39      0.00
   10   31   11      1.04      0.00
   11   31   11      0.43      0.00
   12   31   11     -0.63      0.00
    0   32   11      4.45      0.00
    1   32   11     -0.98      0.00
    2   32   11     -2.99      0.00
    3   32   11      0.01      0.00
    4   32   11     -3.53      0.00
    5   32   11      0.13      0.00
    6   32   11      4.99      0.00
    7   32   11      0.87      0.00
    8   32   11     -0.98      0.00
    9   32   11     -2.54      0.00
   10   32   11      1.12      0.00
   11   32   11      2.39      0.00
    1   33   11     -3.15      0.00
    2   33   11     -2.21      0.00
    3   33   11      3.24      0.00
    4   33   11     -2.14      0.00
    5   33   11     -4.03      0.00
    6   33   11      1.93      0.00
    7   33   11     -1.98      0.00
    8   33   11     -1.87      0.00
    9   33   11      1.66      0.00
    0   34   11      3.59      0.00
    1   34   11     -1.50      0.00
    2   34   11     -1.92      0.00
    3   34   11     -0.30      0.00
    4   34   11     -2.29      0.00
    5   34   11      0.33      0.00
    6   34   11      2.53      0.00
    7   34   11      0.51      0.00
    1   35   11     -1.49      0.00
    2   35   11     -0.65      0.00
    3   35   11      1.38      0.00
    4   35   11     -2.31      0.00
    0    0   12    -60.80      0.00
    1    0   12    -30.71      0.00
    2    0   12     21.48      0.00
    3    0   12      4.68      0.00
    4    0   12     44.81      0.00
    5    0   12     -9.13      0.00
    6    0   12    -33.91      0.00
    7    0   12     19.76      0.00
    8    0   12     21.64      0.00
    9    0   12    -25.87      0.00
   10    0   12     -0.54      0.00
   11    0   12     17.13      0.00
   12    0   12    -18.05      0.00
   13    0   12     -5.70      0.00
   14    0   12     10.16      0.00
   15    0   12      0.32      0.00
   16    0   12      0.55      0.00
   17    0   12     -3.33      0.00
   18    0   12     -0.96      0.00
   19    0   12      7.77      0.00
   20    0   12     -0.50      0.00
   21    0   12     -0.03      0.00
   22    0   12      2.15      0.00
   23    0   12      2.37      0.00
   24    0   12     -0.68      0.00
   25    0   12     -3.53      0.00
   26    0   12     -2.07      0.00
    1    1   12      0.36      0.00
    2    1   12    -14.08      0.00
    3    1   12      0.08      0.00
    4    1   12      9.96      0.00
    5    1   12     -8.15      0.00
    6    1   12      0.56      0.00
    7    1   12      8.62      0.00
    8    1   12     -9.00      0.00
    9    1   12     -2.25      0.00
   10    1   12      8.92      0.00
   11    1   12     -2.78      0.00
   12    1   12     -3.50      0.00
   13    1   12      2.98      0.00
   14    1   12     -2.54      0.00
   15    1   12     -0.43      0.00
   16    1   12      2.42      0.00
   17    1   12      0.07      0.00
   18    1   12     -1.05      0.00
   19    1   12     -1.13      0.00
   20    1   12      0.37      0.00
   21    1   12      1.10      0.00
   22    1   12     -0.99      0.00
   23    1   12     -0.63      0.00
   24    1   12     -0.34      0.00
   25    1   12      0.11      0.00
   26    1   12      0.58      0.00
    0    2   12    -41.72      0.00
    1    2   12    -19.32      0.00
    2    2   12     10.25      0.00
    3    2   12      2.24      0.00
    4    2   12     39.74      0.00
    5    2   12     -7.70      0.00
    6    2   12    -24.83      0.00
    7    2   12     12.35      0.00
    8    2   12     14.11      0.00
    9    2   12    -16.09      0.00
   10    2   12     -0.15      0.00
   11    2   12     10.26      0.00
   12    2   12    -14.19      0.00
   13    2   12     -3.08      0.00
   14    2   12      8.05      0.00
   15    2   12     -0.58      0.00
   16    2   12     -0.01      0.00
   17    2   12     -2.40      0.00
   18    2   12     -0.29      0.00
   19    2   12      6.06      0.00
   20    2   12     -1.47      0.00
   21    2   12      0.85      0.00
   22    2   12      3.20      0.00
   23    2   12      1.04      0.00
   24    2   12     -1.73      0.00
   25    2   12     -1.81      0.00
   26    2   12     -1.43      0.00
    1    3   12     -0.99      0.00
    2    3   12    -33.25      0.00
    3    3   12      1.42      0.00
    4    3   12     21.55      0.00
    5    3   12    -18.28      0.00
    6    3   12      4.69      0.00
    7    3   12     20.37      0.00
    8    3   12    -23.31      0.00
    9    3   12     -7.13      0.00
   10    3   12     21.84      0.00
   11    3   12     -5.50      0.00
   12    3   12     -9.05      0.00
   13    3   12      7.72      0.00
   14    3   12     -5.13      0.00
   15    3   12     -1.65      0.00
   16    3   12      4.29      0.00
   17    3   12      1.40      0.00
   18    3   12     -0.57      0.00
   19    3   12     -4.66      0.00
   20    3   12     -0.95      0.00
   21    3   12      4.67      0.00
   22    3   12     -1.82      0.00
   23    3   12     -2.79      0.00
   24    3   12     -0.71      0.00
   25    3   12      0.58      0.00
   26    3   12      1.16      0.00
    0    4   12     -4.57      0.00
    1    4   12      0.48      0.00
    2    4   12     -7.91      0.00
    3    4   12     -3.30      0.00
    4    4   12     21.47      0.00
    5    4   12     -3.13      0.00
    6    4   12     -1.97      0.00
    7    4   12     -2.79      0.00
    8    4   12     -1.77      0.00
    9    4   12      4.53      0.00
   10    4   12     -0.94      0.00
   11    4   12     -5.39      0.00
   12    4   12     -3.96      0.00
   13    4   12      2.95      0.00
   14    4   12      1.74      0.00
   15    4   12     -4.06      0.00
   16    4   12     -0.12      0.00
   17    4   12      2.30      0.00
   18    4   12      0.19      0.00
   19    4   12      0.87      0.00
   20    4   12     -1.01      0.00
   21    4   12      1.55      0.00
   22    4   12      1.71      0.00
   23    4   12      0.32      0.00
   24    4   12     -1.13      0.00
   25    4   12      0.17      0.00
   26    4   12     -1.98      0.00
    1    5   12     -4.01      0.00
    2    5   12    -31.29      0.00
    3    5   12      4.13      0.00
    4    5   12     17.25      0.00
    5    5   12    -19.45      0.00
    6    5   12      9.28      0.00
    7    5   12     23.05      0.00
    8    5   12    -24.49      0.00
    9    5   12    -11.42      0.00
   10    5   12     21.15      0.00
   11    5   12     -3.33      0.00
   12    5   12     -8.45      0.00
   13    5   12      9.32      0.00
   14    5   12     -5.18      0.00
   15    5   12     -3.20      0.00
   16    5   12      2.44      0.00
   17    5   12      3.07      0.00
   18    5   12      2.00      0.00
   19    5   12     -6.26      0.00
   20    5   12     -3.60      0.00
   21    5   12      6.90      0.00
   22    5   12     -0.81      0.00
   23    5   12     -5.44      0.00
   24    5   12     -1.11      0.00
   25    5   12      1.65      0.00
   26    5   12      0.65      0.00
    0    6   12     14.75      0.00
    1    6   12      7.23      0.00
    2    6   12    -10.33      0.00
    3    6   12     -2.90      0.00
    4    6   12     -4.21      0.00
    5    6   12     -2.34      0.00
    6    6   12     19.14      0.00
    7    6   12    -11.78      0.00
    8    6   12    -12.41      0.00
    9    6   12     20.31      0.00
   10    6   12     -4.49      0.00
   11    6   12    -19.61      0.00
   12    6   12      6.95      0.00
   13    6   12      8.78      0.00
   14    6   12     -4.71      0.00
   15    6   12     -8.30      0.00
   16    6   12      0.43      0.00
   17    6   12      8.20      0.00
   18    6   12     -0.10      0.00
   19    6   12     -5.01      0.00
   20    6   12      1.77      0.00
   21    6   12      1.05      0.00
   22    6   12     -3.55      0.00
   23    6   12      1.93      0.00
   24    6   12      2.94      0.00
   25    6   12     -0.55      0.00
   26    6   12     -4.27      0.00
    1    7   12     -5.85      0.00
    2    7   12    -15.11      0.00
    3    7   12      6.70      0.00
    4    7   12      7.08      0.00
    5    7   12    -15.65      0.00
    6    7   12      5.80      0.00
    7    7   12     16.64      0.00
    8    7   12    -10.16      0.00
    9    7   12    -10.03      0.00
   10    7   12      8.15      0.00
   11    7   12      1.11      0.00
   12    7   12     -1.31      0.00
   13    7   12      6.22      0.00
   14    7   12     -6.58      0.00
   15    7   12     -3.12      0.00
   16    7   12      1.68      0.00
   17    7   12      2.41      0.00
   18    7   12      2.08      0.00
   19    7   12     -2.40      0.00
   20    7   12     -3.25      0.00
[truncated: 5,738,556 more chars]
